# Supplementary material for: The cuproptosis-related signature associated with the tumor environment and prognosis of patients with glioma
Source: Front Immunol. 2022 Aug 30;13:998236. doi: 10.3389/fimmu.2022.998236 (PMC9468372; doi:10.3389/fimmu.2022.998236)
Supplement: Supplementary file 1 [file DataSheet_1.csv]

sample	time	status	score	Age	Gender	Grade	IDH	PQ	MGMT	Status	group
TCGA-02-0047-01	448	1	4.361087563	78	Male	G4	WT	Non-Codel	Unmethylated	Dead	High-score
TCGA-02-0055-01	76	1	4.810890303	NA	NA	NA	NA	NA	NA	Dead	High-score
TCGA-02-2483-01	466	0	4.164318788	43	Male	G4	Mutant	Non-Codel	Methylated	Alive	High-score
TCGA-02-2485-01	470	0	3.998328511	53	Male	G4	WT	Non-Codel	Unmethylated	Alive	High-score
TCGA-06-0125-01	1448	1	4.551074638	63	Female	G4	WT	Non-Codel	Methylated	Dead	High-score
TCGA-06-0129-01	1024	1	2.707235161	30	Male	G4	Mutant	Non-Codel	Methylated	Dead	Low-score
TCGA-06-0130-01	394	1	4.20236967	54	Male	G4	WT	Non-Codel	Unmethylated	Dead	High-score
TCGA-06-0132-01	771	1	3.621848204	49	Male	G4	WT	Non-Codel	NA	Dead	High-score
TCGA-06-0138-01	737	1	4.526675378	43	Male	G4	WT	Non-Codel	NA	Dead	High-score
TCGA-06-0139-01	362	1	4.08549025	40	Male	G4	WT	Non-Codel	Unmethylated	Dead	High-score
TCGA-06-0141-01	313	1	4.312322529	62	Male	G4	WT	Non-Codel	Unmethylated	Dead	High-score
TCGA-06-0156-01	178	1	4.751073875	57	Male	G4	Mutant	NA	NA	Dead	High-score
TCGA-06-0157-01	97	1	4.270325754	63	Female	G4	WT	Non-Codel	NA	Dead	High-score
TCGA-06-0158-01	329	1	4.616935883	73	Male	G4	WT	Non-Codel	NA	Dead	High-score
TCGA-06-0168-01	598	1	4.337541448	59	Female	G4	WT	Non-Codel	NA	Dead	High-score
TCGA-06-0174-01	98	1	5.144979228	54	Male	G4	WT	Non-Codel	NA	Dead	High-score
TCGA-06-0178-01	2681	1	2.702365008	38	Male	G4	Mutant	Non-Codel	NA	Dead	Low-score
TCGA-06-0184-01	2126	1	4.756638964	63	Male	G4	WT	Non-Codel	NA	Dead	High-score
TCGA-06-0187-01	828	1	4.733092923	69	Male	G4	WT	Non-Codel	NA	Dead	High-score
TCGA-06-0190-01	317	1	5.488817451	62	Male	G4	WT	Non-Codel	NA	Dead	High-score
TCGA-06-0210-01	225	1	5.359619178	72	Female	G4	WT	Non-Codel	NA	Dead	High-score
TCGA-06-0211-01	360	1	4.794067501	47	Male	G4	WT	Non-Codel	NA	Dead	High-score
TCGA-06-0219-01	22	1	4.305813087	67	Male	G4	WT	Non-Codel	NA	Dead	High-score
TCGA-06-0238-01	405	1	3.875947797	46	Male	G4	WT	Non-Codel	NA	Dead	High-score
TCGA-06-0644-01	384	1	4.817118272	71	Male	G4	WT	Non-Codel	NA	Dead	High-score
TCGA-06-0645-01	175	1	5.065630635	55	Female	G4	WT	Non-Codel	NA	Dead	High-score
TCGA-06-0646-01	175	1	4.966335585	60	Male	G4	WT	Non-Codel	NA	Dead	High-score
TCGA-06-0649-01	64	1	3.723080636	73	Female	G4	WT	Non-Codel	NA	Dead	High-score
TCGA-06-0686-01	432	1	4.998407749	53	Male	G4	WT	Non-Codel	NA	Dead	High-score
TCGA-06-0743-01	803	1	4.092374628	69	Male	G4	WT	Non-Codel	NA	Dead	High-score
TCGA-06-0744-01	1426	1	4.204464817	66	Male	G4	WT	Non-Codel	NA	Dead	High-score
TCGA-06-0745-01	239	1	4.325665823	59	Male	G4	WT	Non-Codel	NA	Dead	High-score
TCGA-06-0747-01	82	1	5.120940039	53	Male	G4	WT	Non-Codel	NA	Dead	High-score
TCGA-06-0749-01	82	1	3.278602075	50	Male	G4	WT	Non-Codel	NA	Dead	High-score
TCGA-06-0750-01	28	1	5.424881959	43	Male	G4	WT	Non-Codel	NA	Dead	High-score
TCGA-06-0878-01	218	0	5.153079619	74	Male	G4	WT	Non-Codel	Unmethylated	Alive	High-score
TCGA-06-0882-01	632	1	4.538444221	30	Male	G4	WT	Non-Codel	Unmethylated	Dead	High-score
TCGA-06-1804-01	414	1	2.734483305	81	Female	G4	WT	Non-Codel	Methylated	Dead	Low-score
TCGA-06-2557-01	33	1	3.85274943	76	Male	G4	WT	Non-Codel	Unmethylated	Dead	High-score
TCGA-06-2558-01	380	1	4.20010034	75	Female	G4	WT	Non-Codel	Unmethylated	Dead	High-score
TCGA-06-2559-01	150	1	4.804497218	83	Male	G4	WT	Non-Codel	Methylated	Dead	High-score
TCGA-06-2561-01	537	1	4.359705581	53	Female	G4	WT	Non-Codel	Unmethylated	Dead	High-score
TCGA-06-2562-01	382	1	5.03107887	81	Male	G4	WT	Non-Codel	Unmethylated	Dead	High-score
TCGA-06-2563-01	932	0	4.367740089	72	Female	G4	WT	Non-Codel	Methylated	Alive	High-score
TCGA-06-2564-01	181	0	4.708637764	50	Male	G4	WT	Non-Codel	Unmethylated	Alive	High-score
TCGA-06-2565-01	506	1	4.541790131	59	Male	G4	WT	Non-Codel	Methylated	Dead	High-score
TCGA-06-2567-01	133	1	3.321653528	65	Male	G4	WT	Non-Codel	Methylated	Dead	High-score
TCGA-06-2569-01	13	0	2.870912349	24	Female	G4	WT	Non-Codel	Unmethylated	Alive	Low-score
TCGA-06-2570-01	958	0	3.518596146	21	Female	G4	Mutant	Non-Codel	Methylated	Alive	High-score
TCGA-06-5408-01	357	1	5.125202988	54	Female	G4	WT	Non-Codel	Unmethylated	Dead	High-score
TCGA-06-5410-01	108	1	4.49984359	72	Female	G4	WT	Non-Codel	Methylated	Dead	High-score
TCGA-06-5411-01	254	1	4.087699559	51	Male	G4	WT	Non-Codel	Unmethylated	Dead	High-score
TCGA-06-5412-01	138	1	4.898906639	78	Female	G4	WT	Non-Codel	Methylated	Dead	High-score
TCGA-06-5413-01	268	0	4.871255525	67	Male	G4	WT	Non-Codel	Unmethylated	Alive	High-score
TCGA-06-5414-01	273	0	4.684824152	61	Male	G4	WT	Non-Codel	Unmethylated	Alive	High-score
TCGA-06-5415-01	260	0	4.222595773	60	Male	G4	WT	Non-Codel	Unmethylated	Alive	High-score
TCGA-06-5416-01	204	0	4.307401452	23	Female	G4	NA	Non-Codel	Unmethylated	Alive	High-score
TCGA-06-5417-01	155	0	3.020426288	45	Female	G4	Mutant	NA	Methylated	Alive	Low-score
TCGA-06-5418-01	83	1	4.957662461	75	Female	G4	WT	Non-Codel	Unmethylated	Dead	High-score
TCGA-06-5856-01	114	1	4.957793541	58	Male	G4	WT	Non-Codel	Unmethylated	Dead	High-score
TCGA-06-5858-01	187	0	4.280836615	45	Female	G4	WT	Non-Codel	Unmethylated	Alive	High-score
TCGA-06-5859-01	139	0	3.052462163	63	Male	G4	WT	Non-Codel	Unmethylated	Alive	Low-score
TCGA-08-0386-01	548	1	4.359327714	74	Male	G4	WT	Non-Codel	NA	Dead	High-score
TCGA-12-0616-01	448	1	4.517938467	36	Female	G4	WT	Non-Codel	NA	Dead	High-score
TCGA-12-0618-01	395	1	4.326828336	49	Male	G4	WT	Non-Codel	NA	Dead	High-score
TCGA-12-0619-01	1062	1	4.473904372	60	Male	G4	WT	Non-Codel	NA	Dead	High-score
TCGA-12-0821-01	323	1	4.759771513	62	Male	G4	WT	Non-Codel	Unmethylated	Dead	High-score
TCGA-12-1597-01	675	1	3.949763865	62	Female	G4	WT	NA	Unmethylated	Dead	High-score
TCGA-12-3650-01	333	1	4.765531013	46	Male	G4	WT	Non-Codel	Unmethylated	Dead	High-score
TCGA-12-3652-01	1062	1	5.187155724	60	Male	G4	WT	Non-Codel	Unmethylated	Dead	High-score
TCGA-12-3653-01	442	1	4.490896086	34	Female	G4	WT	Non-Codel	Unmethylated	Dead	High-score
TCGA-12-5295-01	454	1	4.947602759	60	Female	G4	WT	Non-Codel	Methylated	Dead	High-score
TCGA-12-5299-01	98	1	5.326641064	56	Female	G4	WT	Non-Codel	Unmethylated	Dead	High-score
TCGA-14-0781-01	29	1	5.360297671	49	Male	G4	WT	Non-Codel	Unmethylated	Dead	High-score
TCGA-14-0787-01	68	1	5.146720579	69	Male	G4	WT	Non-Codel	Methylated	Dead	High-score
TCGA-14-0789-01	342	1	5.303161505	54	Male	G4	WT	Non-Codel	Methylated	Dead	High-score
TCGA-14-0790-01	419	1	3.804765657	64	Female	G4	WT	Non-Codel	Methylated	Dead	High-score
TCGA-14-0817-01	164	1	4.634005614	69	Female	G4	WT	Non-Codel	Unmethylated	Dead	High-score
TCGA-14-0871-01	880	1	4.205481963	74	Female	G4	WT	Non-Codel	Unmethylated	Dead	High-score
TCGA-14-1034-01	485	1	4.466979327	60	Female	G4	WT	Non-Codel	Methylated	Dead	High-score
TCGA-14-1823-01	543	1	3.91249692	58	Female	G4	WT	Non-Codel	Methylated	Dead	High-score
TCGA-14-1825-01	232	1	4.033477349	70	Male	G4	WT	Non-Codel	Unmethylated	Dead	High-score
TCGA-14-1829-01	218	0	3.972517631	57	Male	G4	WT	Non-Codel	Unmethylated	Alive	High-score
TCGA-14-2554-01	532	1	4.666590712	52	Female	G4	WT	Non-Codel	Unmethylated	Dead	High-score
TCGA-15-0742-01	419	1	5.450113055	65	Male	G4	WT	Non-Codel	NA	Dead	High-score
TCGA-15-1444-01	1537	1	2.39907418	21	Male	G4	Mutant	Non-Codel	Methylated	Dead	Low-score
TCGA-16-0846-01	119	1	3.351615954	85	Male	G4	WT	Non-Codel	Methylated	Dead	High-score
TCGA-16-1045-01	883	1	4.438604336	49	Female	G4	WT	Non-Codel	Methylated	Dead	High-score
TCGA-19-1390-01	772	1	4.458360932	63	Female	G4	WT	Non-Codel	Methylated	Dead	High-score
TCGA-19-1787-01	385	1	3.350662328	48	Male	G4	NA	Non-Codel	Methylated	Dead	High-score
TCGA-19-2619-01	294	0	5.158362901	55	Female	G4	WT	Non-Codel	Methylated	Alive	High-score
TCGA-19-2620-01	148	1	4.520341011	70	Male	G4	WT	Non-Codel	Methylated	Dead	High-score
TCGA-19-2624-01	5	1	4.805191532	51	Male	G4	WT	Non-Codel	Unmethylated	Dead	High-score
TCGA-19-2625-01	124	1	4.559519258	76	Female	G4	WT	Non-Codel	Unmethylated	Dead	High-score
TCGA-19-2629-01	737	1	2.911565759	60	Male	G4	Mutant	Non-Codel	Unmethylated	Dead	Low-score
TCGA-19-4065-01	214	0	4.60914132	NA	NA	NA	NA	NA	NA	Alive	High-score
TCGA-19-5960-01	455	1	3.149168779	56	Male	G4	WT	Non-Codel	Unmethylated	Dead	High-score
TCGA-26-1442-01	953	0	2.369445619	43	Male	G4	Mutant	Non-Codel	Methylated	Alive	Low-score
TCGA-26-5132-01	286	0	4.245708303	74	Male	G4	WT	Non-Codel	Methylated	Alive	High-score
TCGA-26-5133-01	452	0	3.420291061	59	Male	G4	WT	Non-Codel	Unmethylated	Alive	High-score
TCGA-26-5134-01	167	0	3.666110738	74	Male	G4	WT	Non-Codel	Unmethylated	Alive	High-score
TCGA-26-5135-01	270	1	5.056530072	72	Female	G4	WT	Non-Codel	Methylated	Dead	High-score
TCGA-26-5136-01	577	1	4.299119453	78	Female	G4	WT	Non-Codel	Methylated	Dead	High-score
TCGA-26-5139-01	48	0	5.181801874	65	Female	G4	WT	Non-Codel	Unmethylated	Alive	High-score
TCGA-27-1830-01	154	1	4.039389325	57	Male	G4	WT	Non-Codel	Unmethylated	Dead	High-score
TCGA-27-1831-01	505	1	4.305282717	66	Male	G4	WT	Non-Codel	Unmethylated	Dead	High-score
TCGA-27-1832-01	300	1	4.847030737	59	Female	G4	WT	Non-Codel	Unmethylated	Dead	High-score
TCGA-27-1834-01	1233	1	3.465076898	56	Male	G4	WT	Non-Codel	Methylated	Dead	High-score
TCGA-27-1835-01	648	1	3.821003121	53	Female	G4	WT	Non-Codel	Methylated	Dead	High-score
TCGA-27-1837-01	427	1	4.808127962	36	Male	G4	WT	Non-Codel	Methylated	Dead	High-score
TCGA-27-2519-01	550	1	4.054702328	48	Male	G4	WT	Non-Codel	Unmethylated	Dead	High-score
TCGA-27-2521-01	510	1	3.848035222	34	Male	G4	Mutant	Non-Codel	Methylated	Dead	High-score
TCGA-27-2523-01	489	1	4.83164837	63	Male	G4	WT	Non-Codel	Methylated	Dead	High-score
TCGA-27-2524-01	231	1	4.903614699	56	Male	G4	WT	Non-Codel	Unmethylated	Dead	High-score
TCGA-27-2526-01	87	1	4.201481872	79	Female	G4	WT	Non-Codel	Unmethylated	Dead	High-score
TCGA-27-2528-01	480	1	4.69030841	62	Male	G4	WT	Non-Codel	Methylated	Dead	High-score
TCGA-28-1747-01	77	1	4.129239113	44	Male	G4	WT	Non-Codel	Methylated	Dead	High-score
TCGA-28-1753-01	37	0	4.901845006	53	Male	G4	WT	Non-Codel	Unmethylated	Alive	High-score
TCGA-28-2499-01	95	0	4.215323066	NA	NA	NA	NA	NA	NA	Alive	High-score
TCGA-28-2509-01	145	0	4.906425468	77	Female	G4	WT	Non-Codel	Methylated	Alive	High-score
TCGA-28-2513-01	222	0	4.849255102	69	Female	G4	WT	Non-Codel	Unmethylated	Alive	High-score
TCGA-28-2514-01	160	0	4.306203522	45	Male	G4	WT	Non-Codel	Unmethylated	Alive	High-score
TCGA-28-5204-01	454	1	5.209458089	72	Male	G4	WT	Non-Codel	Unmethylated	Dead	High-score
TCGA-28-5207-01	343	1	3.407462181	71	Male	G4	WT	Non-Codel	Unmethylated	Dead	High-score
TCGA-28-5208-01	544	1	4.441754359	52	Male	G4	WT	Non-Codel	Methylated	Dead	High-score
TCGA-28-5209-01	442	0	4.72981321	66	Female	G4	WT	Non-Codel	Methylated	Alive	High-score
TCGA-28-5213-01	951	0	4.192210185	72	Male	G4	WT	Non-Codel	Unmethylated	Alive	High-score
TCGA-28-5215-01	335	1	4.386269252	62	Female	G4	WT	Non-Codel	Methylated	Dead	High-score
TCGA-28-5216-01	415	0	5.030931884	52	Male	G4	WT	Non-Codel	Unmethylated	Alive	High-score
TCGA-28-5218-01	157	1	5.161218292	63	Male	G4	WT	Non-Codel	Unmethylated	Dead	High-score
TCGA-28-5220-01	388	1	3.568266336	67	Male	G4	WT	Non-Codel	Unmethylated	Dead	High-score
TCGA-32-1970-01	468	1	4.068619624	21	Male	G4	NA	Non-Codel	Methylated	Dead	High-score
TCGA-32-1980-01	36	1	4.349799471	76	Female	G4	WT	Non-Codel	Methylated	Dead	High-score
TCGA-32-1982-01	142	1	5.040974171	NA	NA	G4	NA	NA	NA	Dead	High-score
TCGA-32-2615-01	485	1	4.630602112	NA	NA	G4	NA	NA	NA	Dead	High-score
TCGA-32-2616-01	224	1	4.619609968	80	Male	G4	WT	Non-Codel	Unmethylated	Dead	High-score
TCGA-32-2632-01	269	1	4.618113665	NA	NA	G4	NA	NA	NA	Dead	High-score
TCGA-32-2634-01	693	0	4.2175073	67	Male	G4	WT	Non-Codel	Methylated	Alive	High-score
TCGA-32-4213-01	604	0	4.688757822	73	Male	G4	WT	Non-Codel	Unmethylated	Alive	High-score
TCGA-32-5222-01	585	1	4.487122427	72	Female	G4	WT	Non-Codel	Methylated	Dead	High-score
TCGA-41-2571-01	26	1	4.626163635	NA	NA	G4	NA	NA	NA	Dead	High-score
TCGA-41-2572-01	406	1	4.813056364	NA	NA	G4	NA	NA	NA	Dead	High-score
TCGA-41-3915-01	360	1	4.893566342	NA	NA	G4	NA	NA	NA	Dead	High-score
TCGA-41-4097-01	6	1	4.991366264	NA	NA	G4	NA	NA	NA	Dead	High-score
TCGA-41-5651-01	460	1	3.996922116	NA	NA	G4	NA	NA	NA	Dead	High-score
TCGA-76-4925-01	146	1	5.348803422	NA	NA	G4	NA	NA	NA	Dead	High-score
TCGA-76-4926-01	138	1	4.012144099	NA	NA	G4	NA	NA	NA	Dead	High-score
TCGA-76-4927-01	535	1	5.218155614	NA	NA	G4	NA	NA	NA	Dead	High-score
TCGA-76-4928-01	94	1	5.746725927	NA	NA	G4	NA	NA	NA	Dead	High-score
TCGA-76-4929-01	111	1	4.504057871	NA	NA	G4	NA	NA	NA	Dead	High-score
TCGA-76-4931-01	279	1	5.068302778	NA	NA	G4	NA	NA	NA	Dead	High-score
TCGA-76-4932-01	1458	1	5.028022281	NA	NA	G4	NA	NA	NA	Dead	High-score
TCGA-CS-4938-01	3574	0	0.908332281	31	Female	G2	Mutant	Non-Codel	Unmethylated	Alive	Low-score
TCGA-CS-4941-01	234	1	3.765480309	67	Male	G3	WT	Non-Codel	Methylated	Dead	High-score
TCGA-CS-4942-01	1335	1	1.597421272	44	Female	G3	Mutant	Non-Codel	Unmethylated	Dead	Low-score
TCGA-CS-4943-01	1106	1	1.54310294	37	Male	G3	Mutant	Non-Codel	Methylated	Dead	Low-score
TCGA-CS-4944-01	1828	0	2.132963515	50	Male	G2	Mutant	Non-Codel	Methylated	Alive	Low-score
TCGA-CS-5393-01	1222	0	1.833087861	39	Male	G3	Mutant	Non-Codel	Methylated	Alive	Low-score
TCGA-CS-5394-01	8	0	1.309885749	40	Male	G3	Mutant	Non-Codel	Methylated	Alive	Low-score
TCGA-CS-5395-01	639	1	3.207171349	43	Male	G2	WT	Non-Codel	Unmethylated	Dead	High-score
TCGA-CS-5396-01	1631	0	2.273535825	53	Female	G3	Mutant	Codel	Methylated	Alive	Low-score
TCGA-CS-5397-01	194	1	3.960214852	54	Female	G3	WT	Non-Codel	Unmethylated	Dead	High-score
TCGA-CS-6186-01	538	1	3.570287759	58	Male	G3	WT	Non-Codel	Unmethylated	Dead	High-score
TCGA-CS-6188-01	814	1	4.411879725	48	Male	G3	WT	Non-Codel	Unmethylated	Dead	High-score
TCGA-CS-6290-01	1137	1	1.47969553	31	Male	G3	Mutant	Non-Codel	Methylated	Dead	Low-score
TCGA-CS-6666-01	1428	0	2.112486683	22	Male	G3	Mutant	Non-Codel	Methylated	Alive	Low-score
TCGA-CS-6667-01	1469	0	1.902172782	39	Female	G2	Mutant	Non-Codel	Methylated	Alive	Low-score
TCGA-CS-6668-01	1519	0	1.572831652	57	Female	G2	Mutant	Codel	Methylated	Alive	Low-score
TCGA-CS-6669-01	1494	0	1.226439969	26	Female	G2	WT	Non-Codel	Unmethylated	Alive	Low-score
TCGA-CS-6670-01	1426	0	1.666860156	43	Male	G3	Mutant	Codel	Methylated	Alive	Low-score
TCGA-DB-5270-01	3733	0	2.38033084	38	Female	G3	Mutant	Non-Codel	Methylated	Alive	Low-score
TCGA-DB-5273-01	2493	0	1.881943953	33	Male	G3	Mutant	Non-Codel	Unmethylated	Alive	Low-score
TCGA-DB-5274-01	2289	0	2.231353764	37	Female	G3	Mutant	Codel	Methylated	Alive	Low-score
TCGA-DB-5275-01	1458	0	1.80776669	36	Male	G3	Mutant	Non-Codel	Methylated	Alive	Low-score
TCGA-DB-5276-01	2218	0	2.225000468	32	Male	G3	Mutant	Non-Codel	Methylated	Alive	Low-score
TCGA-DB-5277-01	1547	1	2.211886165	34	Male	G3	Mutant	Non-Codel	Methylated	Dead	Low-score
TCGA-DB-5278-01	2772	0	1.697478234	17	Male	G2	Mutant	Codel	Methylated	Alive	Low-score
TCGA-DB-5279-01	1354	0	1.56741938	59	Male	G2	Mutant	Codel	Methylated	Alive	Low-score
TCGA-DB-5280-01	1112	0	1.165879647	43	Male	G2	Mutant	Non-Codel	Methylated	Alive	Low-score
TCGA-DB-5281-01	2381	0	2.629076458	61	Male	G3	Mutant	Non-Codel	Methylated	Alive	Low-score
TCGA-DB-A4X9-01	1412	0	1.118079453	33	Female	G2	Mutant	Non-Codel	Methylated	Alive	Low-score
TCGA-DB-A4XA-01	573	0	2.024762638	30	Male	G2	Mutant	Codel	Methylated	Alive	Low-score
TCGA-DB-A4XB-01	919	0	1.739125568	38	Male	G3	Mutant	Non-Codel	Methylated	Alive	Low-score
TCGA-DB-A4XC-01	1421	0	1.993497756	26	Male	G2	Mutant	Non-Codel	Methylated	Alive	Low-score
TCGA-DB-A4XD-01	1210	0	1.429848082	32	Male	G3	Mutant	Non-Codel	Methylated	Alive	Low-score
TCGA-DB-A4XE-01	1139	0	2.107413469	27	Female	G3	Mutant	Non-Codel	Methylated	Alive	Low-score
TCGA-DB-A4XF-01	1021	0	2.631455323	41	Female	G3	Mutant	Non-Codel	Methylated	Alive	Low-score
TCGA-DB-A4XG-01	2219	0	1.840156692	34	Male	G3	Mutant	Codel	Methylated	Alive	Low-score
TCGA-DB-A4XH-01	962	0	1.338363214	53	Female	G2	Mutant	Codel	Methylated	Alive	Low-score
TCGA-DB-A64L-01	736	0	1.648930554	67	Female	G2	Mutant	Codel	Methylated	Alive	Low-score
TCGA-DB-A64O-01	775	1	2.948210689	59	Male	G2	WT	Non-Codel	Unmethylated	Dead	Low-score
TCGA-DB-A64P-01	916	0	2.301066323	40	Male	G3	Mutant	Codel	Methylated	Alive	Low-score
TCGA-DB-A64Q-01	182	0	1.462267997	31	Female	G2	Mutant	Codel	Methylated	Alive	Low-score
TCGA-DB-A64R-01	955	0	1.51992063	24	Female	G2	Mutant	Codel	Methylated	Alive	Low-score
TCGA-DB-A64S-01	835	0	1.930973488	20	Male	G2	Mutant	Non-Codel	Unmethylated	Alive	Low-score
TCGA-DB-A64U-01	846	0	1.242289845	38	Female	G2	Mutant	Codel	Methylated	Alive	Low-score
TCGA-DB-A64V-01	889	0	2.269467858	54	Male	G2	Mutant	Codel	Methylated	Alive	Low-score
TCGA-DB-A64W-01	438	1	2.63065226	65	Female	G3	Mutant	Codel	Methylated	Dead	Low-score
TCGA-DB-A64X-01	563	0	1.677000155	56	Female	G3	Mutant	Non-Codel	Methylated	Alive	Low-score
TCGA-DB-A75K-01	368	0	2.580225662	55	Female	G3	Mutant	Codel	Methylated	Alive	Low-score
TCGA-DB-A75L-01	342	0	2.066419713	36	Female	G3	Mutant	Non-Codel	Methylated	Alive	Low-score
TCGA-DB-A75M-01	544	0	1.481224582	47	Male	G2	Mutant	Non-Codel	Methylated	Alive	Low-score
TCGA-DB-A75O-01	935	0	1.670204428	29	Male	G3	Mutant	Non-Codel	Methylated	Alive	Low-score
TCGA-DB-A75P-01	492	0	4.071462698	25	Female	G2	WT	Non-Codel	Unmethylated	Alive	High-score
TCGA-DH-5140-01	607	1	3.522413777	38	Female	G3	WT	Non-Codel	Unmethylated	Dead	High-score
TCGA-DH-5141-01	968	0	1.686857569	32	Male	G3	Mutant	Codel	Methylated	Alive	Low-score
TCGA-DH-5142-01	1943	0	1.579880465	29	Male	G3	Mutant	Non-Codel	Methylated	Alive	Low-score
TCGA-DH-5143-01	1401	0	1.5767908	30	Male	G3	Mutant	Non-Codel	Methylated	Alive	Low-score
TCGA-DH-5144-01	748	0	1.467263609	56	Female	G3	Mutant	Codel	Methylated	Alive	Low-score
TCGA-DH-A669-01	919	1	2.385330609	70	Male	G3	Mutant	Codel	Methylated	Dead	Low-score
TCGA-DH-A66B-01	1279	0	1.776336751	52	Male	G3	Mutant	Non-Codel	Methylated	Alive	Low-score
TCGA-DH-A66D-01	846	0	1.737063251	43	Female	G3	Mutant	Non-Codel	Methylated	Alive	Low-score
TCGA-DH-A66F-01	523	0	1.737215486	49	Male	G2	Mutant	Codel	Methylated	Alive	Low-score
TCGA-DH-A7UR-01	1650	0	2.088585434	59	Female	G3	Mutant	Codel	Methylated	Alive	Low-score
TCGA-DH-A7US-01	706	0	1.214984731	50	Male	G2	Mutant	Codel	Methylated	Alive	Low-score
TCGA-DH-A7UT-01	531	1	1.895135409	30	Male	G3	Mutant	Non-Codel	Methylated	Dead	Low-score
TCGA-DH-A7UU-01	417	0	1.983001879	43	Male	G3	Mutant	Non-Codel	Methylated	Alive	Low-score
TCGA-DH-A7UV-01	566	0	1.421898889	49	Male	G3	Mutant	Non-Codel	Methylated	Alive	Low-score
TCGA-DU-5847-01	548	0	3.742917417	34	Female	G3	WT	Non-Codel	Methylated	Alive	High-score
TCGA-DU-5849-01	443	0	1.888503284	48	Male	G2	Mutant	Codel	Methylated	Alive	Low-score
TCGA-DU-5852-01	205	1	4.534067426	61	Female	G3	WT	Non-Codel	Methylated	Dead	High-score
TCGA-DU-5853-01	407	0	1.722740937	29	Male	G2	Mutant	Non-Codel	Methylated	Alive	Low-score
TCGA-DU-5854-01	257	0	4.117098082	57	Female	G3	WT	Non-Codel	Unmethylated	Alive	High-score
TCGA-DU-5855-01	207	0	2.065757002	49	Female	G3	Mutant	Non-Codel	Methylated	Alive	Low-score
TCGA-DU-5870-01	5546	0	1.931601288	34	Female	G2	Mutant	Codel	Methylated	Alive	Low-score
TCGA-DU-5871-01	576	0	1.656643419	37	Female	G2	Mutant	Non-Codel	Methylated	Alive	Low-score
TCGA-DU-5872-01	532	0	1.970121283	43	Female	G2	Mutant	Non-Codel	Methylated	Alive	Low-score
TCGA-DU-5874-01	461	0	2.040885469	62	Female	G2	Mutant	Codel	Methylated	Alive	Low-score
TCGA-DU-6392-01	6423	0	3.583169452	35	Female	G3	WT	Non-Codel	Unmethylated	Alive	High-score
TCGA-DU-6393-01	1585	1	1.468430198	66	Male	G3	Mutant	Codel	Methylated	Dead	Low-score
TCGA-DU-6394-01	682	1	2.981844357	53	Male	G3	Mutant	Codel	Methylated	Dead	Low-score
TCGA-DU-6395-01	1491	1	1.607238129	31	Male	G2	Mutant	Non-Codel	Methylated	Dead	Low-score
TCGA-DU-6396-01	2286	1	1.935783638	31	Female	G3	Mutant	Non-Codel	Methylated	Dead	Low-score
TCGA-DU-6399-01	2000	1	1.502496997	54	Male	G2	Mutant	Non-Codel	Methylated	Dead	Low-score
TCGA-DU-6400-01	37	1	2.077092326	66	Female	G2	Mutant	Codel	Methylated	Dead	Low-score
TCGA-DU-6401-01	2660	1	1.893814702	31	Female	G2	Mutant	Non-Codel	Methylated	Dead	Low-score
TCGA-DU-6402-01	214	1	4.856288392	52	Male	G3	WT	Non-Codel	Unmethylated	Dead	High-score
TCGA-DU-6403-01	354	1	4.261788847	60	Female	G3	WT	Non-Codel	Unmethylated	Dead	High-score
TCGA-DU-6404-01	4068	1	3.956918921	24	Female	G3	WT	Non-Codel	Unmethylated	Dead	High-score
TCGA-DU-6405-01	605	1	4.679990897	51	Female	G3	WT	Non-Codel	Methylated	Dead	High-score
TCGA-DU-6406-01	512	1	4.61433053	59	Female	G3	WT	Non-Codel	Unmethylated	Dead	High-score
TCGA-DU-6407-01	2875	1	1.617181551	35	Female	G2	Mutant	Non-Codel	Methylated	Dead	Low-score
TCGA-DU-6408-01	3470	1	1.885413796	23	Female	G3	Mutant	Non-Codel	Methylated	Dead	Low-score
TCGA-DU-6410-01	242	0	1.737999732	56	Male	G3	Mutant	Codel	Methylated	Alive	Low-score
TCGA-DU-6542-01	73	0	2.543249089	25	Male	G3	Mutant	Non-Codel	Methylated	Alive	Low-score
TCGA-DU-7006-01	349	1	4.77672413	60	Female	G3	WT	Non-Codel	Methylated	Dead	High-score
TCGA-DU-7007-01	1915	1	2.47121977	33	Male	G2	Mutant	Non-Codel	Methylated	Dead	Low-score
TCGA-DU-7008-01	4752	0	1.593357192	41	Female	G2	Mutant	Non-Codel	Methylated	Alive	Low-score
TCGA-DU-7009-01	4695	1	1.552720525	32	Female	G2	Mutant	Codel	Methylated	Dead	Low-score
TCGA-DU-7010-01	456	1	3.745632562	58	Female	G3	Mutant	Non-Codel	Methylated	Dead	High-score
TCGA-DU-7011-01	3200	1	1.876162476	25	Male	G2	Mutant	Non-Codel	Unmethylated	Dead	Low-score
TCGA-DU-7012-01	199	1	3.394049453	74	Female	G3	WT	Non-Codel	Methylated	Dead	High-score
TCGA-DU-7013-01	269	1	4.195477275	59	Male	G3	WT	Non-Codel	Unmethylated	Dead	High-score
TCGA-DU-7014-01	3571	1	2.292480693	59	Male	G2	NA	Non-Codel	Methylated	Dead	Low-score
TCGA-DU-7015-01	2761	0	1.624928921	41	Female	G2	Mutant	Non-Codel	Methylated	Alive	Low-score
TCGA-DU-7018-01	933	1	1.646800633	57	Female	G3	Mutant	Codel	Methylated	Dead	Low-score
TCGA-DU-7019-01	800	0	2.314395526	39	Male	NA	Mutant	Non-Codel	Methylated	Alive	Low-score
TCGA-DU-7290-01	315	1	3.616157547	45	Female	G3	WT	Non-Codel	Unmethylated	Dead	High-score
TCGA-DU-7292-01	242	1	3.876844071	69	Male	G3	WT	Non-Codel	Methylated	Dead	High-score
TCGA-DU-7294-01	2869	0	1.334357154	53	Female	G2	Mutant	Codel	Methylated	Alive	Low-score
TCGA-DU-7298-01	576	1	2.113535097	38	Female	G3	Mutant	Non-Codel	Methylated	Dead	Low-score
TCGA-DU-7299-01	1339	1	1.863439189	33	Male	G3	Mutant	Non-Codel	Methylated	Dead	Low-score
TCGA-DU-7300-01	1886	1	2.249221024	53	Female	G3	Mutant	Codel	Methylated	Dead	Low-score
TCGA-DU-7301-01	788	1	1.411460362	53	Male	G2	Mutant	Non-Codel	Methylated	Dead	Low-score
TCGA-DU-7302-01	1834	0	1.758463422	48	Female	G3	Mutant	Codel	Methylated	Alive	Low-score
TCGA-DU-7306-01	1277	0	1.483992916	67	Male	G2	Mutant	Non-Codel	Methylated	Alive	Low-score
TCGA-DU-7309-01	84	0	2.116504762	41	Female	G3	Mutant	Non-Codel	Methylated	Alive	Low-score
TCGA-DU-8158-01	155	1	3.810727744	57	Female	G3	WT	Non-Codel	Unmethylated	Dead	High-score
TCGA-DU-8161-01	722	1	3.959871716	63	Female	G3	WT	Non-Codel	Unmethylated	Dead	High-score
TCGA-DU-8162-01	444	1	3.458221726	61	Female	G3	WT	Non-Codel	Unmethylated	Dead	High-score
TCGA-DU-8163-01	629	0	1.93593626	29	Male	G3	Mutant	Non-Codel	Unmethylated	Alive	Low-score
TCGA-DU-8164-01	651	0	1.826361254	51	Male	G2	Mutant	Codel	Methylated	Alive	Low-score
TCGA-DU-8165-01	582	0	3.403382666	60	Female	G3	WT	Non-Codel	Unmethylated	Alive	High-score
TCGA-DU-8166-01	516	0	1.949619482	29	Female	G2	Mutant	Non-Codel	Methylated	Alive	Low-score
TCGA-DU-8167-01	471	0	1.614885787	69	Female	G2	Mutant	Non-Codel	Methylated	Alive	Low-score
TCGA-DU-8168-01	431	0	2.081013144	55	Female	G3	Mutant	Codel	Methylated	Alive	Low-score
TCGA-DU-A5TP-01	1012	0	1.927306748	33	Male	G3	Mutant	Non-Codel	Methylated	Alive	Low-score
TCGA-DU-A5TR-01	908	0	2.147335444	51	Male	G2	Mutant	Non-Codel	Methylated	Alive	Low-score
TCGA-DU-A5TS-01	964	0	2.171748988	42	Male	G2	Mutant	Non-Codel	Methylated	Alive	Low-score
TCGA-DU-A5TT-01	743	0	3.123396866	70	Male	G3	WT	Non-Codel	Methylated	Alive	Low-score
TCGA-DU-A5TU-01	796	0	2.517721911	62	Female	G2	Mutant	Non-Codel	Methylated	Alive	Low-score
TCGA-DU-A5TW-01	760	0	1.623928937	33	Female	G3	Mutant	Non-Codel	Methylated	Alive	Low-score
TCGA-DU-A5TY-01	1033	1	3.637459177	46	Female	G3	WT	Non-Codel	Methylated	Dead	High-score
TCGA-DU-A6S2-01	777	0	1.411646104	37	Female	G2	Mutant	Codel	Methylated	Alive	Low-score
TCGA-DU-A6S3-01	656	0	1.450326125	60	Male	G2	Mutant	Codel	Methylated	Alive	Low-score
TCGA-DU-A6S6-01	2893	0	1.802000235	35	Female	G2	Mutant	Codel	Methylated	Alive	Low-score
TCGA-DU-A6S7-01	638	0	1.324711065	27	Female	G3	Mutant	Non-Codel	Methylated	Alive	Low-score
TCGA-DU-A6S8-01	678	0	1.55903355	74	Female	G3	Mutant	Codel	Methylated	Alive	Low-score
TCGA-DU-A76K-01	347	1	2.772844467	87	Male	G2	WT	Non-Codel	Unmethylated	Dead	Low-score
TCGA-DU-A76L-01	814	1	5.194333591	54	Male	G3	WT	Non-Codel	Methylated	Dead	High-score
TCGA-DU-A76O-01	522	0	1.314714703	30	Male	G2	Mutant	Non-Codel	Methylated	Alive	Low-score
TCGA-DU-A76R-01	648	1	2.190558315	51	Male	G3	Mutant	Codel	Methylated	Dead	Low-score
TCGA-DU-A7T6-01	547	1	2.549212445	73	Female	G3	Mutant	Codel	Methylated	Dead	Low-score
TCGA-DU-A7T8-01	4229	1	2.080025236	35	Male	G3	Mutant	Non-Codel	Methylated	Dead	Low-score
TCGA-DU-A7TA-01	2565	0	1.476992688	32	Male	G2	Mutant	Non-Codel	Methylated	Alive	Low-score
TCGA-DU-A7TB-01	1567	0	2.869045581	56	Male	G2	WT	Non-Codel	Unmethylated	Alive	Low-score
TCGA-DU-A7TC-01	1137	0	1.567494147	32	Male	G2	Mutant	Non-Codel	Methylated	Alive	Low-score
TCGA-DU-A7TD-01	228	1	4.604800217	52	Male	G3	WT	Non-Codel	Unmethylated	Dead	High-score
TCGA-DU-A7TG-01	1351	1	2.069681418	40	Male	G2	Mutant	Non-Codel	Methylated	Dead	Low-score
TCGA-DU-A7TI-01	1183	1	1.702749073	32	Male	G3	NA	Non-Codel	Methylated	Dead	Low-score
TCGA-DU-A7TJ-01	17	0	4.764050697	55	Male	G3	WT	Non-Codel	Methylated	Alive	High-score
TCGA-E1-5302-01	1525	1	2.088831282	41	Male	G3	Mutant	Non-Codel	Methylated	Dead	Low-score
TCGA-E1-5303-01	2052	1	1.80458296	38	Male	G3	Mutant	Non-Codel	Methylated	Dead	Low-score
TCGA-E1-5304-01	1251	1	2.431372289	42	Male	G3	Mutant	Non-Codel	Unmethylated	Dead	Low-score
TCGA-E1-5305-01	2433	1	2.303846782	34	Male	G3	Mutant	Non-Codel	Methylated	Dead	Low-score
TCGA-E1-5307-01	1762	1	1.428934302	62	Female	G3	Mutant	Non-Codel	Methylated	Dead	Low-score
TCGA-E1-5311-01	4084	1	2.199534208	31	Male	G3	Mutant	Codel	Methylated	Dead	Low-score
TCGA-E1-5318-01	2379	1	1.527212121	42	Female	G2	Mutant	Codel	Methylated	Dead	Low-score
TCGA-E1-5319-01	2907	1	2.399645089	48	Female	G2	Mutant	Codel	Methylated	Dead	Low-score
TCGA-E1-5322-01	3978	1	2.310747728	38	Female	G2	Mutant	Non-Codel	Methylated	Dead	Low-score
TCGA-E1-A7YD-01	435	1	3.679005403	57	Male	G3	WT	Non-Codel	Unmethylated	Dead	High-score
TCGA-E1-A7YE-01	886	1	2.824480839	32	Female	G3	Mutant	Non-Codel	Unmethylated	Dead	Low-score
TCGA-E1-A7YH-01	2835	1	1.487498415	47	Female	G3	Mutant	Non-Codel	Methylated	Dead	Low-score
TCGA-E1-A7YI-01	111	1	4.387495723	33	Female	G3	Mutant	Non-Codel	Methylated	Dead	High-score
TCGA-E1-A7YJ-01	592	1	4.429600689	55	Male	G3	WT	Non-Codel	Unmethylated	Dead	High-score
TCGA-E1-A7YK-01	378	1	2.917083556	52	Male	G3	Mutant	Non-Codel	Methylated	Dead	Low-score
TCGA-E1-A7YL-01	492	1	4.715395653	46	Male	G3	WT	Non-Codel	Unmethylated	Dead	High-score
TCGA-E1-A7YM-01	648	1	2.765550872	63	Male	G3	WT	Non-Codel	Unmethylated	Dead	Low-score
TCGA-E1-A7YN-01	727	1	3.215269854	63	Female	G3	WT	Non-Codel	Methylated	Dead	High-score
TCGA-E1-A7YO-01	2282	1	2.146209074	45	Male	G3	Mutant	Codel	Methylated	Dead	Low-score
TCGA-E1-A7YQ-01	1578	1	3.803501764	58	Female	G3	WT	Non-Codel	Unmethylated	Dead	High-score
TCGA-E1-A7YS-01	466	1	1.370447714	71	Male	G3	Mutant	Codel	Methylated	Dead	Low-score
TCGA-E1-A7YU-01	23	1	2.049733454	42	Male	G3	Mutant	Non-Codel	Methylated	Dead	Low-score
TCGA-E1-A7YV-01	987	1	3.159305007	26	Female	G3	Mutant	Non-Codel	Methylated	Dead	High-score
TCGA-E1-A7YW-01	1120	1	1.487301453	28	Male	G2	Mutant	Non-Codel	Methylated	Dead	Low-score
TCGA-E1-A7YY-01	4445	1	2.847358828	27	Female	G2	Mutant	Non-Codel	Methylated	Dead	Low-score
TCGA-E1-A7Z2-01	398	1	2.679771436	58	Female	G2	WT	Non-Codel	Unmethylated	Dead	Low-score
TCGA-E1-A7Z3-01	2235	1	3.294611135	31	Female	G2	Mutant	Non-Codel	Methylated	Dead	High-score
TCGA-E1-A7Z4-01	4412	1	1.275872144	35	Male	G2	Mutant	Non-Codel	Methylated	Dead	Low-score
TCGA-E1-A7Z6-01	984	1	1.793470068	41	Female	G2	Mutant	Non-Codel	Methylated	Dead	Low-score
TCGA-EZ-7264-01	1201	0	1.25896781	47	Female	G2	Mutant	Codel	Methylated	Alive	Low-score
TCGA-F6-A8O3-01	7	0	1.397790742	34	Male	G2	Mutant	Codel	Methylated	Alive	Low-score
TCGA-F6-A8O4-01	6	0	1.522394208	44	Male	G2	Mutant	Non-Codel	Methylated	Alive	Low-score
TCGA-FG-5962-01	1453	0	1.867928706	54	Male	G3	Mutant	Codel	Methylated	Alive	Low-score
TCGA-FG-5963-01	775	1	4.246981752	23	Male	G3	WT	Non-Codel	Unmethylated	Dead	High-score
TCGA-FG-5964-01	1588	0	2.564937362	62	Male	G2	Mutant	Codel	Methylated	Alive	Low-score
TCGA-FG-5965-01	1120	1	2.204521517	39	Female	G2	Mutant	Non-Codel	Methylated	Dead	Low-score
TCGA-FG-6688-01	571	0	3.446434949	59	Female	G3	WT	Non-Codel	Methylated	Alive	High-score
TCGA-FG-6689-01	454	0	1.328101921	30	Male	G2	Mutant	Non-Codel	Methylated	Alive	Low-score
TCGA-FG-6690-01	1294	0	1.331703195	70	Male	G2	Mutant	Non-Codel	Methylated	Alive	Low-score
TCGA-FG-6691-01	1257	0	1.923795343	23	Female	G2	Mutant	Non-Codel	Unmethylated	Alive	Low-score
TCGA-FG-6692-01	561	1	4.778623982	63	Male	G3	WT	Non-Codel	Methylated	Dead	High-score
TCGA-FG-7634-01	467	0	2.395003782	28	Male	G2	Mutant	Codel	Methylated	Alive	Low-score
TCGA-FG-7636-01	544	0	1.260738973	48	Male	G3	Mutant	Non-Codel	Methylated	Alive	Low-score
TCGA-FG-7637-01	1219	0	1.830966182	49	Male	G2	Mutant	Non-Codel	Methylated	Alive	Low-score
TCGA-FG-7638-01	686	0	1.588448845	31	Female	G3	Mutant	Codel	Methylated	Alive	Low-score
TCGA-FG-7641-01	627	0	1.49193978	31	Male	G2	Mutant	Codel	Methylated	Alive	Low-score
TCGA-FG-7643-01	611	0	3.384599761	49	Female	G2	WT	Non-Codel	Methylated	Alive	High-score
TCGA-FG-8181-01	862	0	1.971179818	23	Male	G3	WT	Non-Codel	Unmethylated	Alive	Low-score
TCGA-FG-8182-01	416	0	1.323781432	35	Male	G2	Mutant	Non-Codel	Methylated	Alive	Low-score
TCGA-FG-8185-01	433	0	1.35238848	37	Male	G3	Mutant	Non-Codel	Methylated	Alive	Low-score
TCGA-FG-8186-01	487	0	1.884223152	42	Female	G3	Mutant	Codel	Methylated	Alive	Low-score
TCGA-FG-8187-01	611	0	1.479389524	31	Male	G2	Mutant	Codel	Methylated	Alive	Low-score
TCGA-FG-8188-01	455	0	1.461141946	41	Male	G2	Mutant	Non-Codel	Methylated	Alive	Low-score
TCGA-FG-8189-01	685	0	2.292816103	33	Female	G2	Mutant	Non-Codel	Methylated	Alive	Low-score
TCGA-FG-8191-01	992	0	1.414529621	30	Male	G3	Mutant	Non-Codel	Unmethylated	Alive	Low-score
TCGA-FG-A4MT-01	1164	0	1.952786181	27	Female	G2	Mutant	Non-Codel	Methylated	Alive	Low-score
TCGA-FG-A4MU-01	326	0	4.881206726	58	Male	G3	WT	Non-Codel	Methylated	Alive	High-score
TCGA-FG-A4MW-01	559	1	4.265707112	63	Male	G3	WT	Non-Codel	Methylated	Dead	High-score
TCGA-FG-A4MX-01	569	0	1.747695134	47	Male	G2	Mutant	Non-Codel	Methylated	Alive	Low-score
TCGA-FG-A4MY-01	721	0	2.093135558	44	Female	G2	Mutant	Non-Codel	Methylated	Alive	Low-score
TCGA-FG-A60J-01	449	0	1.619489898	47	Female	G2	Mutant	Non-Codel	Methylated	Alive	Low-score
TCGA-FG-A60K-01	542	0	1.144690831	34	Female	G2	Mutant	Codel	Methylated	Alive	Low-score
TCGA-FG-A60L-01	655	0	1.586320547	34	Female	G2	Mutant	Non-Codel	Methylated	Alive	Low-score
TCGA-FG-A6IZ-01	457	0	1.504260526	60	Male	G2	Mutant	Codel	Methylated	Alive	Low-score
TCGA-FG-A6J1-01	500	0	1.708384861	44	Female	G2	Mutant	Codel	Methylated	Alive	Low-score
TCGA-FG-A6J3-01	677	0	3.769956799	52	Female	G3	Mutant	Non-Codel	Methylated	Alive	High-score
TCGA-FG-A70Y-01	868	0	1.616777302	20	Female	G2	Mutant	Non-Codel	Methylated	Alive	Low-score
TCGA-FG-A70Z-01	328	0	4.298649136	53	Female	G3	WT	Non-Codel	Methylated	Alive	High-score
TCGA-FG-A710-01	1115	0	2.067016753	50	Female	G2	Mutant	Codel	Methylated	Alive	Low-score
TCGA-FG-A711-01	1481	1	1.251905083	33	Female	G2	Mutant	Non-Codel	Unmethylated	Dead	Low-score
TCGA-FG-A713-01	622	0	2.125878031	74	Female	G2	Mutant	Codel	Methylated	Alive	Low-score
TCGA-FG-A87N-01	567	0	3.744205127	37	Female	G3	Mutant	Non-Codel	Methylated	Alive	High-score
TCGA-FG-A87Q-01	174	0	4.151719182	61	Female	G3	WT	Non-Codel	Methylated	Alive	High-score
TCGA-FN-7833-01	837	0	1.705848183	25	Male	G3	Mutant	Non-Codel	Methylated	Alive	Low-score
TCGA-HT-7467-01	3	0	2.001159241	54	Male	G2	Mutant	Codel	Methylated	Alive	Low-score
TCGA-HT-7468-01	203	0	1.63485417	30	Male	G3	Mutant	Codel	Methylated	Alive	Low-score
TCGA-HT-7469-01	351	1	2.742265699	30	Male	G3	WT	Non-Codel	Methylated	Dead	Low-score
TCGA-HT-7470-01	1220	1	1.653882511	37	Male	G3	Mutant	Non-Codel	Methylated	Dead	Low-score
TCGA-HT-7471-01	4	0	2.424043378	37	Female	G3	Mutant	Codel	Methylated	Alive	Low-score
TCGA-HT-7472-01	1	0	1.3385474	38	Male	G2	Mutant	Non-Codel	Methylated	Alive	Low-score
TCGA-HT-7473-01	503	0	1.722952646	28	Male	G2	Mutant	Non-Codel	Unmethylated	Alive	Low-score
TCGA-HT-7474-01	114	0	1.854849474	52	Male	G2	Mutant	Non-Codel	Methylated	Alive	Low-score
TCGA-HT-7475-01	530	0	2.222379338	67	Male	G3	Mutant	Non-Codel	Methylated	Alive	Low-score
TCGA-HT-7476-01	199	0	2.291472339	26	Male	G2	Mutant	Non-Codel	Methylated	Alive	Low-score
TCGA-HT-7477-01	738	0	2.323537488	62	Male	G3	Mutant	Non-Codel	Methylated	Alive	Low-score
TCGA-HT-7478-01	194	0	2.323623454	36	Male	G2	Mutant	Non-Codel	Unmethylated	Alive	Low-score
TCGA-HT-7479-01	1227	0	1.215657827	44	Male	G3	Mutant	Non-Codel	Methylated	Alive	Low-score
TCGA-HT-7480-01	2287	0	1.546629667	33	Male	G2	Mutant	Codel	Methylated	Alive	Low-score
TCGA-HT-7481-01	2918	0	1.762335919	39	Male	G2	Mutant	Codel	Methylated	Alive	Low-score
TCGA-HT-7482-01	3253	0	1.272208488	18	Female	G2	Mutant	Non-Codel	Methylated	Alive	Low-score
TCGA-HT-7483-01	5255	0	2.151123153	14	Male	G2	Mutant	Non-Codel	Unmethylated	Alive	Low-score
TCGA-HT-7485-01	122	0	1.17756449	42	Male	G2	Mutant	Non-Codel	Methylated	Alive	Low-score
TCGA-HT-7601-01	153	0	2.18083858	30	Female	G3	Mutant	Non-Codel	Methylated	Alive	Low-score
TCGA-HT-7602-01	908	0	0.919915599	21	Male	G2	Mutant	Non-Codel	Methylated	Alive	Low-score
TCGA-HT-7603-01	705	0	1.833260719	29	Male	G2	Mutant	Non-Codel	Methylated	Alive	Low-score
TCGA-HT-7604-01	3725	0	1.520243827	50	Male	G2	Mutant	Non-Codel	Methylated	Alive	Low-score
TCGA-HT-7605-01	139	0	1.56618096	38	Male	G2	Mutant	Codel	Methylated	Alive	Low-score
TCGA-HT-7606-01	526	0	2.300863677	30	Female	G2	Mutant	Non-Codel	Unmethylated	Alive	Low-score
TCGA-HT-7607-01	96	1	2.496163645	61	Female	G2	Mutant	Codel	Methylated	Dead	Low-score
TCGA-HT-7608-01	671	0	1.863236407	61	Male	G2	Mutant	Codel	Methylated	Alive	Low-score
TCGA-HT-7609-01	1399	0	1.280811663	34	Male	G3	Mutant	Non-Codel	Methylated	Alive	Low-score
TCGA-HT-7610-01	1706	0	1.574477746	25	Female	G2	Mutant	Non-Codel	Methylated	Alive	Low-score
TCGA-HT-7611-01	1752	0	1.613440963	36	Male	G2	Mutant	Non-Codel	Methylated	Alive	Low-score
TCGA-HT-7616-01	7	1	3.231311114	75	Male	G3	Mutant	Codel	Methylated	Dead	High-score
TCGA-HT-7620-01	434	0	1.464799298	40	Male	G3	Mutant	Codel	Methylated	Alive	Low-score
TCGA-HT-7676-01	5	0	1.870517773	26	Male	G2	Mutant	Non-Codel	Unmethylated	Alive	Low-score
TCGA-HT-7677-01	494	0	1.391761198	53	Male	G3	Mutant	Codel	Methylated	Alive	Low-score
TCGA-HT-7680-01	23	0	2.291777144	32	Female	G2	WT	Non-Codel	Unmethylated	Alive	Low-score
TCGA-HT-7681-01	1359	0	2.050857648	29	Female	G2	Mutant	Codel	Methylated	Alive	Low-score
TCGA-HT-7684-01	184	0	1.773290786	58	Male	G3	Mutant	Non-Codel	Methylated	Alive	Low-score
TCGA-HT-7686-01	1300	0	2.257687206	29	Female	G3	Mutant	Non-Codel	Methylated	Alive	Low-score
TCGA-HT-7687-01	3	0	1.844223406	74	Male	G3	Mutant	Codel	Methylated	Alive	Low-score
TCGA-HT-7688-01	964	0	2.03436329	59	Male	G3	Mutant	Non-Codel	Methylated	Alive	Low-score
TCGA-HT-7689-01	455	0	1.624695607	58	Female	G2	Mutant	Non-Codel	Methylated	Alive	Low-score
TCGA-HT-7690-01	3	0	1.936655562	29	Male	G3	Mutant	Non-Codel	Methylated	Alive	Low-score
TCGA-HT-7691-01	3	0	3.387986066	31	Female	G2	WT	Non-Codel	Unmethylated	Alive	High-score
TCGA-HT-7692-01	90	0	1.228498995	43	Male	G2	Mutant	Codel	Methylated	Alive	Low-score
TCGA-HT-7693-01	533	0	2.376931858	51	Female	G2	Mutant	Non-Codel	Methylated	Alive	Low-score
TCGA-HT-7694-01	210	0	1.973639563	60	Male	G3	Mutant	Codel	Methylated	Alive	Low-score
TCGA-HT-7695-01	442	0	1.74647556	29	Female	G2	Mutant	Codel	Methylated	Alive	Low-score
TCGA-HT-7854-01	1201	0	2.677505721	62	Male	G2	WT	Non-Codel	Unmethylated	Alive	Low-score
TCGA-HT-7855-01	585	0	1.612320754	39	Male	G3	Mutant	Non-Codel	Methylated	Alive	Low-score
TCGA-HT-7856-01	1189	0	1.941857184	35	Male	G3	Mutant	Codel	Methylated	Alive	Low-score
TCGA-HT-7857-01	7	0	4.100856385	24	Female	G3	WT	Non-Codel	Unmethylated	Alive	High-score
TCGA-HT-7858-01	1540	0	1.56915943	28	Male	G2	Mutant	Non-Codel	Methylated	Alive	Low-score
TCGA-HT-7860-01	15	0	4.167794799	60	Female	G3	WT	Non-Codel	Methylated	Alive	High-score
TCGA-HT-7873-01	718	0	1.41496606	29	Male	G2	Mutant	Non-Codel	Methylated	Alive	Low-score
TCGA-HT-7874-01	1130	0	1.912864261	41	Female	G3	Mutant	Codel	Methylated	Alive	Low-score
TCGA-HT-7875-01	10	0	1.477080422	56	Male	G2	Mutant	Codel	Methylated	Alive	Low-score
TCGA-HT-7877-01	4	0	1.65922603	20	Female	G2	Mutant	Codel	Methylated	Alive	Low-score
TCGA-HT-7879-01	112	0	1.804829351	31	Male	G3	Mutant	Non-Codel	Methylated	Alive	Low-score
TCGA-HT-7880-01	162	0	1.903466456	30	Male	G2	Mutant	Non-Codel	Methylated	Alive	Low-score
TCGA-HT-7881-01	1079	0	1.368343699	38	Male	G2	Mutant	Codel	Methylated	Alive	Low-score
TCGA-HT-7882-01	113	1	4.998159357	66	Male	G3	WT	Non-Codel	Methylated	Dead	High-score
TCGA-HT-7884-01	343	0	1.468890012	44	Female	G2	Mutant	Non-Codel	Methylated	Alive	Low-score
TCGA-HT-7902-01	956	0	1.763632366	30	Female	G2	Mutant	Non-Codel	Methylated	Alive	Low-score
TCGA-HT-8010-01	50	0	1.690307962	64	Female	G2	Mutant	Codel	Methylated	Alive	Low-score
TCGA-HT-8011-01	494	0	4.198253737	55	Male	G3	WT	Non-Codel	Unmethylated	Alive	High-score
TCGA-HT-8012-01	286	0	1.712953869	30	Female	G2	Mutant	Codel	Methylated	Alive	Low-score
TCGA-HT-8015-01	3	0	3.806044071	21	Male	G2	WT	Non-Codel	Unmethylated	Alive	High-score
TCGA-HT-8018-01	1152	1	3.102522751	40	Female	G2	Mutant	Non-Codel	Methylated	Dead	Low-score
TCGA-HT-8019-01	1004	0	2.036983508	34	Female	G3	WT	Non-Codel	Unmethylated	Alive	Low-score
TCGA-HT-8104-01	372	0	4.324820131	51	Female	G3	WT	Non-Codel	Unmethylated	Alive	High-score
TCGA-HT-8105-01	190	0	2.597013279	54	Male	G3	Mutant	Codel	Methylated	Alive	Low-score
TCGA-HT-8106-01	3	0	3.124229357	53	Male	G3	Mutant	Non-Codel	Methylated	Alive	Low-score
TCGA-HT-8107-01	14	0	2.339408427	62	Male	G2	WT	Non-Codel	Methylated	Alive	Low-score
TCGA-HT-8108-01	76	0	1.374715964	26	Female	G2	Mutant	Non-Codel	Methylated	Alive	Low-score
TCGA-HT-8109-01	169	0	1.440316209	64	Male	G3	Mutant	Codel	Methylated	Alive	Low-score
TCGA-HT-8110-01	419	0	3.459754949	57	Male	G3	WT	Non-Codel	Methylated	Alive	High-score
TCGA-HT-8111-01	7	0	1.732456745	32	Male	G3	Mutant	Non-Codel	Methylated	Alive	Low-score
TCGA-HT-8113-01	900	0	2.013317974	49	Female	G2	Mutant	Non-Codel	Methylated	Alive	Low-score
TCGA-HT-8114-01	1040	0	2.239439603	36	Male	G3	Mutant	Non-Codel	Methylated	Alive	Low-score
TCGA-HT-8558-01	418	0	2.060142794	29	Female	G2	WT	Non-Codel	Unmethylated	Alive	Low-score
TCGA-HT-8563-01	860	0	2.871506396	30	Female	G3	Mutant	Non-Codel	Unmethylated	Alive	Low-score
TCGA-HT-8564-01	478	0	3.371642953	47	Male	G3	WT	Non-Codel	Unmethylated	Alive	High-score
TCGA-HT-A4DS-01	7	0	4.642251977	55	Female	G3	WT	Non-Codel	Unmethylated	Alive	High-score
TCGA-HT-A4DV-01	792	0	2.095046675	51	Female	G3	Mutant	Codel	Methylated	Alive	Low-score
TCGA-HT-A5R5-01	4	0	1.540935438	33	Female	G2	Mutant	Non-Codel	Methylated	Alive	Low-score
TCGA-HT-A5R7-01	615	0	2.50196131	33	Female	G3	Mutant	Non-Codel	Methylated	Alive	Low-score
TCGA-HT-A5R9-01	2	0	1.831506524	48	Female	G3	Mutant	Codel	Methylated	Alive	Low-score
TCGA-HT-A5RA-01	832	0	5.084195029	65	Female	G3	WT	Non-Codel	Unmethylated	Alive	High-score
TCGA-HT-A5RB-01	3	0	1.670054637	24	Male	G2	Mutant	Non-Codel	Methylated	Alive	Low-score
TCGA-HT-A5RC-01	162	1	4.660870613	70	Female	G3	WT	Non-Codel	Unmethylated	Dead	High-score
TCGA-HT-A614-01	82	0	2.088658878	47	Male	G2	Mutant	Non-Codel	Methylated	Alive	Low-score
TCGA-HT-A615-01	515	0	1.603563239	38	Female	G2	Mutant	Codel	Methylated	Alive	Low-score
TCGA-HT-A616-01	55	0	2.051279518	36	Female	G2	Mutant	Non-Codel	Methylated	Alive	Low-score
TCGA-HT-A617-01	491	0	4.084550452	47	Male	G2	WT	Non-Codel	Unmethylated	Alive	High-score
TCGA-HT-A618-01	512	0	2.760860445	37	Female	G3	Mutant	Non-Codel	Methylated	Alive	Low-score
TCGA-HT-A619-01	651	0	1.45156563	51	Female	G3	Mutant	Codel	Methylated	Alive	Low-score
TCGA-HT-A61A-01	194	0	1.792686696	20	Female	G2	Mutant	Non-Codel	Methylated	Alive	Low-score
TCGA-HT-A61B-01	533	0	2.323960179	22	Male	G3	Mutant	Non-Codel	Methylated	Alive	Low-score
TCGA-HT-A61C-01	537	1	5.702511302	66	Male	G3	WT	Non-Codel	Unmethylated	Dead	High-score
TCGA-HT-A74H-01	74	0	2.266650484	62	Male	G3	WT	Non-Codel	Unmethylated	Alive	Low-score
TCGA-HT-A74J-01	320	0	2.193079655	33	Male	G2	Mutant	Non-Codel	Unmethylated	Alive	Low-score
TCGA-HT-A74K-01	467	0	3.119760532	58	Female	G3	Mutant	Codel	Methylated	Alive	Low-score
TCGA-HT-A74L-01	336	0	1.288614362	22	Female	G2	Mutant	Codel	Methylated	Alive	Low-score
TCGA-HT-A74O-01	3	0	1.708652871	34	Male	G3	Mutant	Non-Codel	Methylated	Alive	Low-score
TCGA-HW-7486-01	1721	0	1.434489887	37	Male	G2	Mutant	Codel	Methylated	Alive	Low-score
TCGA-HW-7487-01	1382	0	1.964561518	39	Male	G2	Mutant	Codel	Methylated	Alive	Low-score
TCGA-HW-7489-01	1262	1	2.046581709	38	Male	G2	Mutant	Non-Codel	Methylated	Dead	Low-score
TCGA-HW-7490-01	1387	0	2.079828198	41	Male	G2	Mutant	Non-Codel	Methylated	Alive	Low-score
TCGA-HW-7491-01	2078	0	1.573056314	35	Male	G2	Mutant	Codel	Unmethylated	Alive	Low-score
TCGA-HW-7493-01	2107	0	1.612534021	40	Female	G2	NA	Non-Codel	Methylated	Alive	Low-score
TCGA-HW-7495-01	1078	0	1.882282352	45	Female	G2	Mutant	Codel	Methylated	Alive	Low-score
TCGA-HW-8319-01	1209	1	2.188363943	34	Female	G3	Mutant	Non-Codel	Unmethylated	Dead	Low-score
TCGA-HW-8320-01	1217	0	1.216594809	36	Male	G3	Mutant	Non-Codel	Methylated	Alive	Low-score
TCGA-HW-8321-01	1294	0	1.798437467	31	Male	G3	Mutant	Non-Codel	Methylated	Alive	Low-score
TCGA-HW-8322-01	758	0	1.606386525	39	Male	G2	Mutant	Codel	Methylated	Alive	Low-score
TCGA-HW-A5KJ-01	962	1	2.290458831	68	Male	G3	Mutant	Codel	Methylated	Dead	Low-score
TCGA-HW-A5KK-01	388	1	3.990768588	64	Male	G3	WT	Non-Codel	Methylated	Dead	High-score
TCGA-HW-A5KL-01	878	0	0.937116551	42	Female	G2	Mutant	Non-Codel	Methylated	Alive	Low-score
TCGA-HW-A5KM-01	630	0	1.578533873	35	Male	G2	Mutant	Non-Codel	Methylated	Alive	Low-score
TCGA-IK-7675-01	578	1	1.906637863	43	Male	G2	Mutant	Non-Codel	Methylated	Dead	Low-score
TCGA-IK-8125-01	1301	0	1.805905605	62	Male	G3	Mutant	Codel	Methylated	Alive	Low-score
TCGA-KT-A74X-01	438	0	2.01266924	26	Male	G3	Mutant	Codel	Methylated	Alive	Low-score
TCGA-KT-A7W1-01	438	0	4.760482829	45	Female	G3	WT	Non-Codel	Methylated	Alive	High-score
TCGA-P5-A5EV-01	7	0	1.301474451	39	Male	G2	Mutant	Non-Codel	Methylated	Alive	Low-score
TCGA-P5-A5EW-01	204	0	0.966618645	20	Female	G2	Mutant	Non-Codel	Methylated	Alive	Low-score
TCGA-P5-A5EX-01	243	0	3.727159452	41	Female	G3	Mutant	Codel	Methylated	Alive	High-score
TCGA-P5-A5EY-01	72	0	3.417368054	21	Male	G2	WT	Non-Codel	Unmethylated	Alive	High-score
TCGA-P5-A5EZ-01	70	0	1.725455002	39	Male	G3	Mutant	Non-Codel	Methylated	Alive	Low-score
TCGA-P5-A5F0-01	287	0	1.942258346	33	Male	G2	Mutant	Codel	Methylated	Alive	Low-score
TCGA-P5-A5F1-01	179	0	1.851805776	30	Male	G2	Mutant	Non-Codel	Unmethylated	Alive	Low-score
TCGA-P5-A5F2-01	242	0	1.538227712	36	Female	G2	Mutant	Non-Codel	Methylated	Alive	Low-score
TCGA-P5-A5F4-01	231	0	2.177238771	35	Female	G3	Mutant	Non-Codel	Methylated	Alive	Low-score
TCGA-P5-A5F6-01	39	0	2.230102733	26	Male	G2	WT	Non-Codel	Unmethylated	Alive	Low-score
TCGA-P5-A72U-01	7	0	4.573243308	71	Female	G3	WT	Non-Codel	Methylated	Alive	High-score
TCGA-P5-A72W-01	317	0	1.183668777	35	Male	G3	Mutant	Non-Codel	Unmethylated	Alive	Low-score
TCGA-P5-A72X-01	403	0	2.163294059	21	Male	G3	Mutant	Non-Codel	Methylated	Alive	Low-score
TCGA-P5-A72Z-01	354	0	1.249383231	64	Female	G3	Mutant	Codel	Methylated	Alive	Low-score
TCGA-P5-A730-01	333	0	1.900320124	22	Male	G3	Mutant	Codel	Methylated	Alive	Low-score
TCGA-P5-A731-01	274	0	3.890788631	59	Female	G2	Mutant	Non-Codel	Methylated	Alive	High-score
TCGA-P5-A733-01	414	0	1.282299155	52	Female	G2	Mutant	Non-Codel	Methylated	Alive	Low-score
TCGA-P5-A735-01	292	0	1.180564519	38	Female	G2	Mutant	Non-Codel	Methylated	Alive	Low-score
TCGA-P5-A736-01	230	0	2.103625261	44	Female	G3	Mutant	Non-Codel	Methylated	Alive	Low-score
TCGA-P5-A737-01	372	0	0.923670045	47	Male	G2	Mutant	Codel	Methylated	Alive	Low-score
TCGA-P5-A77W-01	584	0	1.151951758	37	Female	G3	Mutant	Codel	Methylated	Alive	Low-score
TCGA-P5-A77X-01	105	0	1.149759475	55	Female	G2	Mutant	Codel	Methylated	Alive	Low-score
TCGA-P5-A780-01	72	0	2.131075533	44	Female	G3	Mutant	Non-Codel	Methylated	Alive	Low-score
TCGA-P5-A781-01	134	0	1.277939508	34	Female	G3	Mutant	Codel	Methylated	Alive	Low-score
TCGA-QH-A65R-01	461	0	2.178021642	38	Female	G3	Mutant	Codel	Methylated	Alive	Low-score
TCGA-QH-A65S-01	77	0	1.616195835	32	Female	G2	Mutant	Non-Codel	Methylated	Alive	Low-score
TCGA-QH-A65V-01	384	0	1.73323848	43	Female	G2	Mutant	Codel	Methylated	Alive	Low-score
TCGA-QH-A65X-01	482	0	2.406195285	28	Female	G3	Mutant	Codel	Methylated	Alive	Low-score
TCGA-QH-A65Z-01	427	0	1.487334009	54	Male	G2	Mutant	Codel	Methylated	Alive	Low-score
TCGA-QH-A6CS-01	588	0	3.200184949	41	Male	G3	WT	Non-Codel	Unmethylated	Alive	High-score
TCGA-QH-A6CU-01	451	0	1.784864925	52	Female	G3	Mutant	Codel	Methylated	Alive	Low-score
TCGA-QH-A6CV-01	442	0	4.057377682	51	Male	G3	WT	Non-Codel	Unmethylated	Alive	High-score
TCGA-QH-A6CW-01	414	0	1.629835837	43	Male	G3	Mutant	Non-Codel	Methylated	Alive	Low-score
TCGA-QH-A6CX-01	372	1	3.778366182	66	Male	G2	WT	Non-Codel	Unmethylated	Dead	High-score
TCGA-QH-A6CY-01	408	0	1.62548577	38	Male	G3	Mutant	Codel	Methylated	Alive	Low-score
TCGA-QH-A6CZ-01	279	0	1.552882154	38	Male	G2	Mutant	Codel	Methylated	Alive	Low-score
TCGA-QH-A6X3-01	313	0	1.340132677	27	Male	G2	Mutant	Non-Codel	Methylated	Alive	Low-score
TCGA-QH-A6X4-01	442	0	1.001947369	47	Male	G3	Mutant	Codel	Methylated	Alive	Low-score
TCGA-QH-A6X5-01	497	0	1.476300749	58	Female	G2	Mutant	Codel	Methylated	Alive	Low-score
TCGA-QH-A6X8-01	509	0	1.427484608	56	Female	G3	Mutant	Codel	Methylated	Alive	Low-score
TCGA-QH-A6X9-01	58	0	1.467029271	73	Female	G2	Mutant	Non-Codel	Methylated	Alive	Low-score
TCGA-QH-A6XA-01	502	0	1.333964918	23	Female	G2	Mutant	Non-Codel	Methylated	Alive	Low-score
TCGA-QH-A6XC-01	508	0	3.919260211	48	Male	G3	WT	Non-Codel	Methylated	Alive	High-score
TCGA-QH-A86X-01	337	0	1.920333839	33	Male	G2	Mutant	Codel	Methylated	Alive	Low-score
TCGA-QH-A870-01	395	0	0.879605539	38	Female	G3	Mutant	Non-Codel	Methylated	Alive	Low-score
TCGA-R8-A6MK-01	2702	0	1.275967753	40	Male	G2	Mutant	Codel	Methylated	Alive	Low-score
TCGA-R8-A6ML-01	2860	0	1.669663447	52	Male	G3	Mutant	Codel	Methylated	Alive	Low-score
TCGA-R8-A6MO-01	993	0	1.85778256	53	Female	G2	Mutant	Codel	Methylated	Alive	Low-score
TCGA-R8-A73M-01	1806	0	1.504281471	48	Female	G2	Mutant	Codel	Methylated	Alive	Low-score
TCGA-RY-A83X-01	939	0	1.625443351	46	Female	G2	Mutant	Codel	Methylated	Alive	Low-score
TCGA-RY-A83Y-01	166	0	1.998803641	45	Male	G2	Mutant	Codel	Methylated	Alive	Low-score
TCGA-RY-A83Z-01	301	0	2.230487197	54	Female	G3	Mutant	Non-Codel	Methylated	Alive	Low-score
TCGA-RY-A840-01	854	0	1.096519973	47	Male	G3	Mutant	Codel	Methylated	Alive	Low-score
TCGA-RY-A843-01	63	0	1.854270726	30	Male	G3	Mutant	Non-Codel	Methylated	Alive	Low-score
TCGA-RY-A845-01	596	0	1.492220512	40	Female	G2	Mutant	Non-Codel	Methylated	Alive	Low-score
TCGA-RY-A847-01	933	0	1.454112553	45	Male	G2	Mutant	Codel	Methylated	Alive	Low-score
TCGA-S9-A6TS-01	1891	1	2.206718996	48	Female	G3	Mutant	Non-Codel	Methylated	Dead	Low-score
TCGA-S9-A6TU-01	2650	0	1.32709049	38	Male	G2	Mutant	Non-Codel	Methylated	Alive	Low-score
TCGA-S9-A6TV-01	571	0	3.343293433	50	Male	G3	Mutant	Non-Codel	Methylated	Alive	High-score
TCGA-S9-A6TW-01	1250	0	2.551348573	40	Male	G3	Mutant	Codel	Methylated	Alive	Low-score
TCGA-S9-A6TX-01	1245	0	1.936380302	46	Male	G3	Mutant	Codel	Methylated	Alive	Low-score
TCGA-S9-A6TY-01	1076	0	1.689692163	50	Male	G2	Mutant	Codel	Methylated	Alive	Low-score
TCGA-S9-A6TZ-01	1120	0	1.846494104	39	Female	G2	Mutant	Non-Codel	Methylated	Alive	Low-score
TCGA-S9-A6U0-01	742	1	4.800805633	46	Male	G3	WT	Non-Codel	Methylated	Dead	High-score
TCGA-S9-A6U1-01	785	0	1.257370403	22	Female	G3	Mutant	Non-Codel	Methylated	Alive	Low-score
TCGA-S9-A6U2-01	908	0	1.550430986	48	Female	G2	Mutant	Codel	Methylated	Alive	Low-score
TCGA-S9-A6U5-01	992	0	2.060694909	33	Male	G2	Mutant	Codel	Methylated	Alive	Low-score
TCGA-S9-A6U6-01	1069	0	1.693261115	28	Male	G3	Mutant	Non-Codel	Methylated	Alive	Low-score
TCGA-S9-A6U8-01	2988	1	1.533923643	24	Male	G2	Mutant	Non-Codel	Methylated	Dead	Low-score
TCGA-S9-A6U9-01	2918	0	1.855877546	36	Male	G3	Mutant	Non-Codel	Methylated	Alive	Low-score
TCGA-S9-A6UA-01	178	1	4.470384357	66	Male	G3	WT	Non-Codel	Methylated	Dead	High-score
TCGA-S9-A6UB-01	3761	0	1.203232091	52	Male	G2	Mutant	Codel	Methylated	Alive	Low-score
TCGA-S9-A6WD-01	2289	0	1.449153153	58	Male	G3	Mutant	Codel	Methylated	Alive	Low-score
TCGA-S9-A6WE-01	4113	0	1.943217319	34	Male	G2	Mutant	Codel	Methylated	Alive	Low-score
TCGA-S9-A6WG-01	2602	0	2.619377015	31	Male	G3	Mutant	Non-Codel	Methylated	Alive	Low-score
TCGA-S9-A6WH-01	1173	0	1.878121885	73	Female	G2	Mutant	Codel	Methylated	Alive	Low-score
TCGA-S9-A6WI-01	2585	0	2.2585465	56	Female	G2	Mutant	Non-Codel	Methylated	Alive	Low-score
TCGA-S9-A6WL-01	946	0	3.101210506	52	Male	G3	Mutant	Codel	Methylated	Alive	Low-score
TCGA-S9-A6WM-01	604	0	4.09918023	59	Female	G3	WT	Non-Codel	Unmethylated	Alive	High-score
TCGA-S9-A6WN-01	805	0	2.959794506	38	Female	G3	Mutant	Codel	Methylated	Alive	Low-score
TCGA-S9-A6WO-01	566	0	1.099562189	29	Male	G2	Mutant	Non-Codel	Methylated	Alive	Low-score
TCGA-S9-A6WP-01	567	0	1.945395116	42	Male	G3	Mutant	Codel	Methylated	Alive	Low-score
TCGA-S9-A7IQ-01	1099	0	2.301905007	45	Female	G2	Mutant	Codel	Methylated	Alive	Low-score
TCGA-S9-A7IS-01	241	1	3.684945022	33	Female	G3	Mutant	Non-Codel	Methylated	Dead	High-score
TCGA-S9-A7IX-01	819	1	3.976544418	57	Male	G3	WT	Non-Codel	Unmethylated	Dead	High-score
TCGA-S9-A7IY-01	715	0	1.439364856	39	Male	G3	Mutant	Codel	Methylated	Alive	Low-score
TCGA-S9-A7IZ-01	608	0	2.361057738	48	Female	G3	Mutant	Non-Codel	Methylated	Alive	Low-score
TCGA-S9-A7J0-01	609	0	2.413409792	30	Female	G3	Mutant	Non-Codel	Methylated	Alive	Low-score
TCGA-S9-A7J1-01	249	0	1.466814543	43	Male	G2	Mutant	Codel	Methylated	Alive	Low-score
TCGA-S9-A7J2-01	62	0	1.595665449	25	Male	G3	Mutant	Codel	Methylated	Alive	Low-score
TCGA-S9-A7J3-01	629	0	1.916881962	52	Female	G3	Mutant	Codel	Methylated	Alive	Low-score
TCGA-S9-A7QW-01	458	0	1.11128387	54	Female	G3	Mutant	Non-Codel	Methylated	Alive	Low-score
TCGA-S9-A7QX-01	564	0	1.735959883	36	Female	G3	Mutant	Non-Codel	Methylated	Alive	Low-score
TCGA-S9-A7QY-01	863	0	1.31048455	35	Female	G2	Mutant	Codel	Methylated	Alive	Low-score
TCGA-S9-A7QZ-01	826	0	1.620850686	41	Male	G2	Mutant	Codel	Methylated	Alive	Low-score
TCGA-S9-A7R1-01	5166	1	1.775267588	35	Male	G2	Mutant	Codel	Methylated	Dead	Low-score
TCGA-S9-A7R2-01	316	1	2.981852735	69	Male	G3	WT	Non-Codel	Unmethylated	Dead	Low-score
TCGA-S9-A7R3-01	3013	0	1.818238352	28	Female	G2	Mutant	Non-Codel	Methylated	Alive	Low-score
TCGA-S9-A7R4-01	914	0	2.159168283	46	Male	G3	Mutant	Non-Codel	Methylated	Alive	Low-score
TCGA-S9-A7R7-01	3000	0	3.127351128	27	Male	G2	Mutant	Non-Codel	Methylated	Alive	High-score
TCGA-S9-A7R8-01	961	1	1.959457687	44	Female	G3	Mutant	Non-Codel	Methylated	Dead	Low-score
TCGA-S9-A89V-01	569	0	3.092435936	70	Male	G3	WT	Non-Codel	Methylated	Alive	Low-score
TCGA-S9-A89Z-01	623	0	2.758779208	40	Male	G3	Mutant	Non-Codel	Methylated	Alive	Low-score
TCGA-TM-A7C3-01	1666	1	3.761790297	43	Female	G3	WT	Non-Codel	Methylated	Dead	High-score
TCGA-TM-A7C4-01	1470	0	2.066072608	39	Female	G2	Mutant	Non-Codel	Methylated	Alive	Low-score
TCGA-TM-A7C5-01	1500	0	1.188732377	30	Male	G2	Mutant	Codel	Methylated	Alive	Low-score
TCGA-TM-A7CA-01	1058	0	1.19627622	44	Male	G2	Mutant	Non-Codel	Methylated	Alive	Low-score
TCGA-TM-A7CF-01	1989	0	1.70373181	41	Female	G2	Mutant	Non-Codel	Methylated	Alive	Low-score
TCGA-TM-A84B-01	758	1	3.324194117	40	Male	G3	WT	Non-Codel	Unmethylated	Dead	High-score
TCGA-TM-A84C-01	492	1	3.61344142	32	Male	G2	WT	Non-Codel	Unmethylated	Dead	High-score
TCGA-TM-A84F-01	1796	0	1.946323679	48	Male	G3	Mutant	Non-Codel	Methylated	Alive	Low-score
TCGA-TM-A84G-01	1236	0	1.61850878	54	Female	G3	Mutant	Codel	Methylated	Alive	Low-score
TCGA-TM-A84H-01	926	0	0.929494093	44	Female	G3	Mutant	Non-Codel	Methylated	Alive	Low-score
TCGA-TM-A84I-01	854	0	2.332174789	30	Male	G3	Mutant	Non-Codel	Methylated	Alive	Low-score
TCGA-TM-A84J-01	735	0	3.611814779	63	Male	G3	WT	Non-Codel	Unmethylated	Alive	High-score
TCGA-TM-A84L-01	1242	1	1.35268834	31	Male	G2	Mutant	Non-Codel	Methylated	Dead	Low-score
TCGA-TM-A84M-01	754	0	1.015397205	40	Male	G3	Mutant	Codel	Methylated	Alive	Low-score
TCGA-TM-A84O-01	1011	1	1.776098096	61	Female	G3	Mutant	Codel	Methylated	Dead	Low-score
TCGA-TM-A84Q-01	772	0	1.580294719	31	Male	G2	Mutant	Non-Codel	Methylated	Alive	Low-score
TCGA-TM-A84R-01	566	0	2.212305785	46	Male	G2	Mutant	Codel	Methylated	Alive	Low-score
TCGA-TM-A84S-01	454	0	1.31302536	36	Male	G3	Mutant	Codel	Methylated	Alive	Low-score
TCGA-TM-A84T-01	724	0	1.095223462	19	Male	G2	Mutant	Non-Codel	Methylated	Alive	Low-score
TCGA-TQ-A7RF-01	650	0	1.380669034	27	Female	G3	Mutant	Non-Codel	Unmethylated	Alive	Low-score
TCGA-TQ-A7RG-01	599	0	1.273909443	36	Male	G2	Mutant	Codel	Methylated	Alive	Low-score
TCGA-TQ-A7RH-01	486	0	1.834846684	39	Male	G2	Mutant	Non-Codel	Methylated	Alive	Low-score
TCGA-TQ-A7RI-01	62	0	1.64599262	37	Female	G2	Mutant	Codel	Methylated	Alive	Low-score
TCGA-TQ-A7RJ-01	1229	0	1.443158152	25	Female	G2	Mutant	Non-Codel	Methylated	Alive	Low-score
TCGA-TQ-A7RK-01	1341	0	1.311488299	29	Male	G2	Mutant	Non-Codel	Methylated	Alive	Low-score
TCGA-TQ-A7RM-01	1116	0	1.760261666	41	Female	G3	Mutant	Non-Codel	Methylated	Alive	Low-score
TCGA-TQ-A7RN-01	1026	0	1.271100499	32	Male	G2	Mutant	Codel	Methylated	Alive	Low-score
TCGA-TQ-A7RO-01	949	0	2.370574843	29	Male	G2	Mutant	Codel	Methylated	Alive	Low-score
TCGA-TQ-A7RP-01	914	0	3.09789593	66	Male	G2	WT	Non-Codel	Methylated	Alive	Low-score
TCGA-TQ-A7RQ-01	795	0	1.618012641	38	Female	G2	Mutant	Codel	Methylated	Alive	Low-score
TCGA-TQ-A7RR-01	787	0	1.610071321	38	Male	G2	Mutant	Non-Codel	Unmethylated	Alive	Low-score
TCGA-TQ-A7RU-01	1032	0	1.90803703	51	Male	G2	Mutant	Codel	Methylated	Alive	Low-score
TCGA-TQ-A7RV-01	1868	0	1.583259758	27	Male	G2	Mutant	Non-Codel	Methylated	Alive	Low-score
TCGA-TQ-A7RW-01	821	1	1.233967	32	Male	G2	Mutant	Non-Codel	Methylated	Dead	Low-score
TCGA-TQ-A8XE-01	954	1	1.460656922	42	Female	G2	Mutant	Non-Codel	Methylated	Dead	Low-score
TCGA-VM-A8C8-01	1397	0	1.202102364	50	Female	G2	Mutant	Non-Codel	Unmethylated	Alive	Low-score
TCGA-VM-A8C9-01	1314	0	2.904076099	37	Female	G2	WT	Non-Codel	Unmethylated	Alive	Low-score
TCGA-VM-A8CA-01	411	0	2.702262128	54	Male	G2	Mutant	Non-Codel	Methylated	Alive	Low-score
TCGA-VM-A8CB-01	3	0	1.621899733	33	Male	G3	Mutant	Codel	Methylated	Alive	Low-score
TCGA-VM-A8CD-01	240	1	4.523735721	58	Male	G3	WT	Non-Codel	Unmethylated	Dead	High-score
TCGA-VM-A8CE-01	1191	0	1.501915652	25	Male	G2	Mutant	Codel	Methylated	Alive	Low-score
TCGA-VM-A8CF-01	609	0	1.919609233	44	Female	G3	Mutant	Non-Codel	Methylated	Alive	Low-score
TCGA-VM-A8CH-01	714	0	1.553442606	24	Female	G2	Mutant	Non-Codel	Unmethylated	Alive	Low-score
TCGA-VV-A829-01	1127	0	2.014341381	44	Male	G3	Mutant	Codel	Methylated	Alive	Low-score
TCGA-VV-A86M-01	487	0	1.538209613	36	Female	G3	Mutant	Non-Codel	Methylated	Alive	Low-score
TCGA-VW-A7QS-01	706	0	2.739094656	35	Female	G3	Mutant	Codel	Methylated	Alive	Low-score
TCGA-VW-A8FI-01	245	1	3.582184804	66	Male	G3	WT	Non-Codel	Unmethylated	Dead	High-score
TCGA-W9-A837-01	1553	0	1.505294641	47	Male	G2	Mutant	Codel	Methylated	Alive	Low-score
TCGA-WH-A86K-01	405	0	1.562477029	65	Male	G2	Mutant	Non-Codel	Methylated	Alive	Low-score
TCGA-WY-A858-01	1337	0	2.311297514	32	Female	G3	Mutant	Non-Codel	Methylated	Alive	Low-score
TCGA-WY-A859-01	1213	0	2.249580437	34	Female	G2	Mutant	Non-Codel	Methylated	Alive	Low-score
TCGA-WY-A85A-01	1320	0	1.446941797	20	Male	G2	Mutant	Non-Codel	Methylated	Alive	Low-score
TCGA-WY-A85B-01	1393	0	1.296127058	24	Male	G2	Mutant	Non-Codel	Methylated	Alive	Low-score
TCGA-WY-A85C-01	1426	0	1.885065403	36	Male	G2	Mutant	Non-Codel	Methylated	Alive	Low-score
TCGA-WY-A85D-01	1147	0	1.35292248	60	Male	G2	Mutant	Non-Codel	Unmethylated	Alive	Low-score
TCGA-WY-A85E-01	633	0	1.624583309	48	Female	G2	Mutant	Non-Codel	Methylated	Alive	Low-score
