# Supplementary material for: The cuproptosis-related signature associated with the tumor environment and prognosis of patients with glioma
Source: Front Immunol. 2022 Aug 30;13:998236. doi: 10.3389/fimmu.2022.998236 (PMC9468372; doi:10.3389/fimmu.2022.998236)
Supplement: Supplementary file 2 [file DataSheet_2.csv]

sample	time	status	Age	Gender	Grade	IDH	PQ	MGMT	Status	IGFBP2	group
TCGA-02-0047-01	448	1	78	Male	G4	WT	Non-Codel	Unmethylated	Dead	8.54586539949426	High-IGFBP2
TCGA-02-0055-01	76	1	NA	NA	NA	NA	NA	NA	Dead	9.52106491661165	High-IGFBP2
TCGA-02-2483-01	466	0	43	Male	G4	Mutant	Non-Codel	Methylated	Alive	10.1898357036228	High-IGFBP2
TCGA-02-2485-01	470	0	53	Male	G4	WT	Non-Codel	Unmethylated	Alive	9.34731659042895	High-IGFBP2
TCGA-06-0125-01	1448	1	63	Female	G4	WT	Non-Codel	Methylated	Dead	9.49450145588083	High-IGFBP2
TCGA-06-0129-01	1024	1	30	Male	G4	Mutant	Non-Codel	Methylated	Dead	5.24758344801909	Low-IGFBP2
TCGA-06-0130-01	394	1	54	Male	G4	WT	Non-Codel	Unmethylated	Dead	8.10923406859634	High-IGFBP2
TCGA-06-0132-01	771	1	49	Male	G4	WT	Non-Codel	NA	Dead	6.66449261950523	High-IGFBP2
TCGA-06-0138-01	737	1	43	Male	G4	WT	Non-Codel	NA	Dead	8.48373573744257	High-IGFBP2
TCGA-06-0139-01	362	1	40	Male	G4	WT	Non-Codel	Unmethylated	Dead	7.42949338019971	High-IGFBP2
TCGA-06-0141-01	313	1	62	Male	G4	WT	Non-Codel	Unmethylated	Dead	8.42221182132307	High-IGFBP2
TCGA-06-0156-01	178	1	57	Male	G4	Mutant	NA	NA	Dead	8.78966460793353	High-IGFBP2
TCGA-06-0157-01	97	1	63	Female	G4	WT	Non-Codel	NA	Dead	9.25476357183138	High-IGFBP2
TCGA-06-0158-01	329	1	73	Male	G4	WT	Non-Codel	NA	Dead	8.7486579281658	High-IGFBP2
TCGA-06-0168-01	598	1	59	Female	G4	WT	Non-Codel	NA	Dead	7.71120096826254	High-IGFBP2
TCGA-06-0174-01	98	1	54	Male	G4	WT	Non-Codel	NA	Dead	10.8201981609261	High-IGFBP2
TCGA-06-0178-01	2681	1	38	Male	G4	Mutant	Non-Codel	NA	Dead	4.96630387407296	Low-IGFBP2
TCGA-06-0184-01	2126	1	63	Male	G4	WT	Non-Codel	NA	Dead	9.61364271020754	High-IGFBP2
TCGA-06-0187-01	828	1	69	Male	G4	WT	Non-Codel	NA	Dead	9.25416455421243	High-IGFBP2
TCGA-06-0190-01	317	1	62	Male	G4	WT	Non-Codel	NA	Dead	10.697768872383	High-IGFBP2
TCGA-06-0210-01	225	1	72	Female	G4	WT	Non-Codel	NA	Dead	11.0383861079984	High-IGFBP2
TCGA-06-0211-01	360	1	47	Male	G4	WT	Non-Codel	NA	Dead	9.72275878232264	High-IGFBP2
TCGA-06-0219-01	22	1	67	Male	G4	WT	Non-Codel	NA	Dead	8.70665724223579	High-IGFBP2
TCGA-06-0238-01	405	1	46	Male	G4	WT	Non-Codel	NA	Dead	7.86470292243688	High-IGFBP2
TCGA-06-0644-01	384	1	71	Male	G4	WT	Non-Codel	NA	Dead	10.1549659475539	High-IGFBP2
TCGA-06-0645-01	175	1	55	Female	G4	WT	Non-Codel	NA	Dead	9.13087569651824	High-IGFBP2
TCGA-06-0646-01	175	1	60	Male	G4	WT	Non-Codel	NA	Dead	8.98015961438407	High-IGFBP2
TCGA-06-0649-01	64	1	73	Female	G4	WT	Non-Codel	NA	Dead	7.76265860552993	High-IGFBP2
TCGA-06-0686-01	432	1	53	Male	G4	WT	Non-Codel	NA	Dead	10.2694693168901	High-IGFBP2
TCGA-06-0743-01	803	1	69	Male	G4	WT	Non-Codel	NA	Dead	8.4029684607139	High-IGFBP2
TCGA-06-0744-01	1426	1	66	Male	G4	WT	Non-Codel	NA	Dead	9.23250035919762	High-IGFBP2
TCGA-06-0745-01	239	1	59	Male	G4	WT	Non-Codel	NA	Dead	10.5667514995516	High-IGFBP2
TCGA-06-0747-01	82	1	53	Male	G4	WT	Non-Codel	NA	Dead	9.2288065180285	High-IGFBP2
TCGA-06-0749-01	82	1	50	Male	G4	WT	Non-Codel	NA	Dead	6.38714047766061	High-IGFBP2
TCGA-06-0750-01	28	1	43	Male	G4	WT	Non-Codel	NA	Dead	9.91469547402874	High-IGFBP2
TCGA-06-0878-01	218	0	74	Male	G4	WT	Non-Codel	Unmethylated	Alive	9.82249422302761	High-IGFBP2
TCGA-06-0882-01	632	1	30	Male	G4	WT	Non-Codel	Unmethylated	Dead	8.67084424460011	High-IGFBP2
TCGA-06-1804-01	414	1	81	Female	G4	WT	Non-Codel	Methylated	Dead	5.9752169116835	Low-IGFBP2
TCGA-06-2557-01	33	1	76	Male	G4	WT	Non-Codel	Unmethylated	Dead	9.6340168535521	High-IGFBP2
TCGA-06-2558-01	380	1	75	Female	G4	WT	Non-Codel	Unmethylated	Dead	8.86040737571843	High-IGFBP2
TCGA-06-2559-01	150	1	83	Male	G4	WT	Non-Codel	Methylated	Dead	9.84826598196306	High-IGFBP2
TCGA-06-2561-01	537	1	53	Female	G4	WT	Non-Codel	Unmethylated	Dead	8.26968227246428	High-IGFBP2
TCGA-06-2562-01	382	1	81	Male	G4	WT	Non-Codel	Unmethylated	Dead	9.62043405071798	High-IGFBP2
TCGA-06-2563-01	932	0	72	Female	G4	WT	Non-Codel	Methylated	Alive	10.0201899718022	High-IGFBP2
TCGA-06-2564-01	181	0	50	Male	G4	WT	Non-Codel	Unmethylated	Alive	9.27592912156393	High-IGFBP2
TCGA-06-2565-01	506	1	59	Male	G4	WT	Non-Codel	Methylated	Dead	9.93777173174118	High-IGFBP2
TCGA-06-2567-01	133	1	65	Male	G4	WT	Non-Codel	Methylated	Dead	6.48499688683362	High-IGFBP2
TCGA-06-2569-01	13	0	24	Female	G4	WT	Non-Codel	Unmethylated	Alive	7.74344807171819	High-IGFBP2
TCGA-06-2570-01	958	0	21	Female	G4	Mutant	Non-Codel	Methylated	Alive	7.44967644065269	High-IGFBP2
TCGA-06-5408-01	357	1	54	Female	G4	WT	Non-Codel	Unmethylated	Dead	10.4623229524964	High-IGFBP2
TCGA-06-5410-01	108	1	72	Female	G4	WT	Non-Codel	Methylated	Dead	9.0321582845497	High-IGFBP2
TCGA-06-5411-01	254	1	51	Male	G4	WT	Non-Codel	Unmethylated	Dead	9.06459689994313	High-IGFBP2
TCGA-06-5412-01	138	1	78	Female	G4	WT	Non-Codel	Methylated	Dead	10.3544024394369	High-IGFBP2
TCGA-06-5413-01	268	0	67	Male	G4	WT	Non-Codel	Unmethylated	Alive	9.82539102342041	High-IGFBP2
TCGA-06-5414-01	273	0	61	Male	G4	WT	Non-Codel	Unmethylated	Alive	8.88445595311899	High-IGFBP2
TCGA-06-5415-01	260	0	60	Male	G4	WT	Non-Codel	Unmethylated	Alive	8.89044328352658	High-IGFBP2
TCGA-06-5416-01	204	0	23	Female	G4	NA	Non-Codel	Unmethylated	Alive	9.40103551313155	High-IGFBP2
TCGA-06-5417-01	155	0	45	Female	G4	Mutant	NA	Methylated	Alive	6.39099394435933	High-IGFBP2
TCGA-06-5418-01	83	1	75	Female	G4	WT	Non-Codel	Unmethylated	Dead	9.59416776982081	High-IGFBP2
TCGA-06-5856-01	114	1	58	Male	G4	WT	Non-Codel	Unmethylated	Dead	9.69663963031541	High-IGFBP2
TCGA-06-5858-01	187	0	45	Female	G4	WT	Non-Codel	Unmethylated	Alive	10.1065092095247	High-IGFBP2
TCGA-06-5859-01	139	0	63	Male	G4	WT	Non-Codel	Unmethylated	Alive	5.98053123264044	Low-IGFBP2
TCGA-08-0386-01	548	1	74	Male	G4	WT	Non-Codel	NA	Dead	8.99822399675122	High-IGFBP2
TCGA-12-0616-01	448	1	36	Female	G4	WT	Non-Codel	NA	Dead	9.41960817764505	High-IGFBP2
TCGA-12-0618-01	395	1	49	Male	G4	WT	Non-Codel	NA	Dead	10.0782351326075	High-IGFBP2
TCGA-12-0619-01	1062	1	60	Male	G4	WT	Non-Codel	NA	Dead	9.31686391305524	High-IGFBP2
TCGA-12-0821-01	323	1	62	Male	G4	WT	Non-Codel	Unmethylated	Dead	9.80181724915336	High-IGFBP2
TCGA-12-1597-01	675	1	62	Female	G4	WT	NA	Unmethylated	Dead	9.89161959913022	High-IGFBP2
TCGA-12-3650-01	333	1	46	Male	G4	WT	Non-Codel	Unmethylated	Dead	11.0253923169069	High-IGFBP2
TCGA-12-3652-01	1062	1	60	Male	G4	WT	Non-Codel	Unmethylated	Dead	11.4190269679647	High-IGFBP2
TCGA-12-3653-01	442	1	34	Female	G4	WT	Non-Codel	Unmethylated	Dead	10.8127023198961	High-IGFBP2
TCGA-12-5295-01	454	1	60	Female	G4	WT	Non-Codel	Methylated	Dead	9.86764507626412	High-IGFBP2
TCGA-12-5299-01	98	1	56	Female	G4	WT	Non-Codel	Unmethylated	Dead	10.5934340577165	High-IGFBP2
TCGA-14-0781-01	29	1	49	Male	G4	WT	Non-Codel	Unmethylated	Dead	10.0462650635076	High-IGFBP2
TCGA-14-0787-01	68	1	69	Male	G4	WT	Non-Codel	Methylated	Dead	9.90570482756222	High-IGFBP2
TCGA-14-0789-01	342	1	54	Male	G4	WT	Non-Codel	Methylated	Dead	9.73379537320158	High-IGFBP2
TCGA-14-0790-01	419	1	64	Female	G4	WT	Non-Codel	Methylated	Dead	9.97013906430987	High-IGFBP2
TCGA-14-0817-01	164	1	69	Female	G4	WT	Non-Codel	Unmethylated	Dead	9.11700061017159	High-IGFBP2
TCGA-14-0871-01	880	1	74	Female	G4	WT	Non-Codel	Unmethylated	Dead	9.01718708478501	High-IGFBP2
TCGA-14-1034-01	485	1	60	Female	G4	WT	Non-Codel	Methylated	Dead	9.54263573663467	High-IGFBP2
TCGA-14-1823-01	543	1	58	Female	G4	WT	Non-Codel	Methylated	Dead	6.49923691542386	High-IGFBP2
TCGA-14-1825-01	232	1	70	Male	G4	WT	Non-Codel	Unmethylated	Dead	9.37417567442579	High-IGFBP2
TCGA-14-1829-01	218	0	57	Male	G4	WT	Non-Codel	Unmethylated	Alive	7.68870965970812	High-IGFBP2
TCGA-14-2554-01	532	1	52	Female	G4	WT	Non-Codel	Unmethylated	Dead	8.59633234948184	High-IGFBP2
TCGA-15-0742-01	419	1	65	Male	G4	WT	Non-Codel	NA	Dead	10.5042936115323	High-IGFBP2
TCGA-15-1444-01	1537	1	21	Male	G4	Mutant	Non-Codel	Methylated	Dead	5.37957755638078	Low-IGFBP2
TCGA-16-0846-01	119	1	85	Male	G4	WT	Non-Codel	Methylated	Dead	6.6611261757639	High-IGFBP2
TCGA-16-1045-01	883	1	49	Female	G4	WT	Non-Codel	Methylated	Dead	8.29011631568112	High-IGFBP2
TCGA-19-1390-01	772	1	63	Female	G4	WT	Non-Codel	Methylated	Dead	10.5936339282795	High-IGFBP2
TCGA-19-1787-01	385	1	48	Male	G4	NA	Non-Codel	Methylated	Dead	6.07643882800065	Low-IGFBP2
TCGA-19-2619-01	294	0	55	Female	G4	WT	Non-Codel	Methylated	Alive	9.80761076407436	High-IGFBP2
TCGA-19-2620-01	148	1	70	Male	G4	WT	Non-Codel	Methylated	Dead	8.515348148169	High-IGFBP2
TCGA-19-2624-01	5	1	51	Male	G4	WT	Non-Codel	Unmethylated	Dead	10.5778442092537	High-IGFBP2
TCGA-19-2625-01	124	1	76	Female	G4	WT	Non-Codel	Unmethylated	Dead	8.41862232894644	High-IGFBP2
TCGA-19-2629-01	737	1	60	Male	G4	Mutant	Non-Codel	Unmethylated	Dead	5.61709763965409	Low-IGFBP2
TCGA-19-4065-01	214	0	NA	NA	NA	NA	NA	NA	Alive	9.25656062713439	High-IGFBP2
TCGA-19-5960-01	455	1	56	Male	G4	WT	Non-Codel	Unmethylated	Dead	7.72413921006275	High-IGFBP2
TCGA-26-1442-01	953	0	43	Male	G4	Mutant	Non-Codel	Methylated	Alive	4.60771921856117	Low-IGFBP2
TCGA-26-5132-01	286	0	74	Male	G4	WT	Non-Codel	Methylated	Alive	9.40143492156148	High-IGFBP2
TCGA-26-5133-01	452	0	59	Male	G4	WT	Non-Codel	Unmethylated	Alive	7.85444727005406	High-IGFBP2
TCGA-26-5134-01	167	0	74	Male	G4	WT	Non-Codel	Unmethylated	Alive	6.96092721076965	High-IGFBP2
TCGA-26-5135-01	270	1	72	Female	G4	WT	Non-Codel	Methylated	Dead	10.0577542306616	High-IGFBP2
TCGA-26-5136-01	577	1	78	Female	G4	WT	Non-Codel	Methylated	Dead	8.00413038879319	High-IGFBP2
TCGA-26-5139-01	48	0	65	Female	G4	WT	Non-Codel	Unmethylated	Alive	10.3706900585242	High-IGFBP2
TCGA-27-1830-01	154	1	57	Male	G4	WT	Non-Codel	Unmethylated	Dead	8.81301127167739	High-IGFBP2
TCGA-27-1831-01	505	1	66	Male	G4	WT	Non-Codel	Unmethylated	Dead	8.92926240564004	High-IGFBP2
TCGA-27-1832-01	300	1	59	Female	G4	WT	Non-Codel	Unmethylated	Dead	9.38316215424338	High-IGFBP2
TCGA-27-1834-01	1233	1	56	Male	G4	WT	Non-Codel	Methylated	Dead	6.75452391421278	High-IGFBP2
TCGA-27-1835-01	648	1	53	Female	G4	WT	Non-Codel	Methylated	Dead	9.17859182813014	High-IGFBP2
TCGA-27-1837-01	427	1	36	Male	G4	WT	Non-Codel	Methylated	Dead	10.1697530327271	High-IGFBP2
TCGA-27-2519-01	550	1	48	Male	G4	WT	Non-Codel	Unmethylated	Dead	7.52803769827072	High-IGFBP2
TCGA-27-2521-01	510	1	34	Male	G4	Mutant	Non-Codel	Methylated	Dead	9.2192225714266	High-IGFBP2
TCGA-27-2523-01	489	1	63	Male	G4	WT	Non-Codel	Methylated	Dead	10.5451658477579	High-IGFBP2
TCGA-27-2524-01	231	1	56	Male	G4	WT	Non-Codel	Unmethylated	Dead	11.0497807090944	High-IGFBP2
TCGA-27-2526-01	87	1	79	Female	G4	WT	Non-Codel	Unmethylated	Dead	8.88914602414468	High-IGFBP2
TCGA-27-2528-01	480	1	62	Male	G4	WT	Non-Codel	Methylated	Dead	10.2910519472431	High-IGFBP2
TCGA-28-1747-01	77	1	44	Male	G4	WT	Non-Codel	Methylated	Dead	8.41573081245387	High-IGFBP2
TCGA-28-1753-01	37	0	53	Male	G4	WT	Non-Codel	Unmethylated	Alive	10.2305013445193	High-IGFBP2
TCGA-28-2499-01	95	0	NA	NA	NA	NA	NA	NA	Alive	8.88375743466603	High-IGFBP2
TCGA-28-2509-01	145	0	77	Female	G4	WT	Non-Codel	Methylated	Alive	10.1208962127254	High-IGFBP2
TCGA-28-2513-01	222	0	69	Female	G4	WT	Non-Codel	Unmethylated	Alive	9.1724025505336	High-IGFBP2
TCGA-28-2514-01	160	0	45	Male	G4	WT	Non-Codel	Unmethylated	Alive	9.37157959596077	High-IGFBP2
TCGA-28-5204-01	454	1	72	Male	G4	WT	Non-Codel	Unmethylated	Dead	10.3343179004118	High-IGFBP2
TCGA-28-5207-01	343	1	71	Male	G4	WT	Non-Codel	Unmethylated	Dead	7.86281107936991	High-IGFBP2
TCGA-28-5208-01	544	1	52	Male	G4	WT	Non-Codel	Methylated	Dead	9.64740006690605	High-IGFBP2
TCGA-28-5209-01	442	0	66	Female	G4	WT	Non-Codel	Methylated	Alive	10.04686449618	High-IGFBP2
TCGA-28-5213-01	951	0	72	Male	G4	WT	Non-Codel	Unmethylated	Alive	7.69497919023106	High-IGFBP2
TCGA-28-5215-01	335	1	62	Female	G4	WT	Non-Codel	Methylated	Dead	8.1884539282883	High-IGFBP2
TCGA-28-5216-01	415	0	52	Male	G4	WT	Non-Codel	Unmethylated	Alive	10.248886126231	High-IGFBP2
TCGA-28-5218-01	157	1	63	Male	G4	WT	Non-Codel	Unmethylated	Dead	10.315032949963	High-IGFBP2
TCGA-28-5220-01	388	1	67	Male	G4	WT	Non-Codel	Unmethylated	Dead	8.51774159463094	High-IGFBP2
TCGA-32-1970-01	468	1	21	Male	G4	NA	Non-Codel	Methylated	Dead	9.26724319805371	High-IGFBP2
TCGA-32-1980-01	36	1	76	Female	G4	WT	Non-Codel	Methylated	Dead	8.46837898636307	High-IGFBP2
TCGA-32-1982-01	142	1	NA	NA	G4	NA	NA	NA	Dead	10.6708852200449	High-IGFBP2
TCGA-32-2615-01	485	1	NA	NA	G4	NA	NA	NA	Dead	8.57967574771756	High-IGFBP2
TCGA-32-2616-01	224	1	80	Male	G4	WT	Non-Codel	Unmethylated	Dead	10.2943493163548	High-IGFBP2
TCGA-32-2632-01	269	1	NA	NA	G4	NA	NA	NA	Dead	9.85875463216609	High-IGFBP2
TCGA-32-2634-01	693	0	67	Male	G4	WT	Non-Codel	Methylated	Alive	8.71194457985708	High-IGFBP2
TCGA-32-4213-01	604	0	73	Male	G4	WT	Non-Codel	Unmethylated	Alive	8.74875769569065	High-IGFBP2
TCGA-32-5222-01	585	1	72	Female	G4	WT	Non-Codel	Methylated	Dead	9.47632684689729	High-IGFBP2
TCGA-41-2571-01	26	1	NA	NA	G4	NA	NA	NA	Dead	9.63092075925977	High-IGFBP2
TCGA-41-2572-01	406	1	NA	NA	G4	NA	NA	NA	Dead	10.6275122458012	High-IGFBP2
TCGA-41-3915-01	360	1	NA	NA	G4	NA	NA	NA	Dead	9.38915318746243	High-IGFBP2
TCGA-41-4097-01	6	1	NA	NA	G4	NA	NA	NA	Dead	10.0853285811182	High-IGFBP2
TCGA-41-5651-01	460	1	NA	NA	G4	NA	NA	NA	Dead	9.09933268354377	High-IGFBP2
TCGA-76-4925-01	146	1	NA	NA	G4	NA	NA	NA	Dead	11.8701854345852	High-IGFBP2
TCGA-76-4926-01	138	1	NA	NA	G4	NA	NA	NA	Dead	8.7333936869303	High-IGFBP2
TCGA-76-4927-01	535	1	NA	NA	G4	NA	NA	NA	Dead	10.177746106659	High-IGFBP2
TCGA-76-4928-01	94	1	NA	NA	G4	NA	NA	NA	Dead	10.8769673554757	High-IGFBP2
TCGA-76-4929-01	111	1	NA	NA	G4	NA	NA	NA	Dead	8.73668594222249	High-IGFBP2
TCGA-76-4931-01	279	1	NA	NA	G4	NA	NA	NA	Dead	10.1410781981561	High-IGFBP2
TCGA-76-4932-01	1458	1	NA	NA	G4	NA	NA	NA	Dead	10.5028945758745	High-IGFBP2
TCGA-CS-4938-01	3574	0	31	Female	G2	Mutant	Non-Codel	Unmethylated	Alive	1.90730743050151	Low-IGFBP2
TCGA-CS-4941-01	234	1	67	Male	G3	WT	Non-Codel	Methylated	Dead	7.89377889938701	High-IGFBP2
TCGA-CS-4942-01	1335	1	44	Female	G3	Mutant	Non-Codel	Unmethylated	Dead	3.39383070840958	Low-IGFBP2
TCGA-CS-4943-01	1106	1	37	Male	G3	Mutant	Non-Codel	Methylated	Dead	3.92131113004859	Low-IGFBP2
TCGA-CS-4944-01	1828	0	50	Male	G2	Mutant	Non-Codel	Methylated	Alive	3.04282911956309	Low-IGFBP2
TCGA-CS-5393-01	1222	0	39	Male	G3	Mutant	Non-Codel	Methylated	Alive	4.1699600958421	Low-IGFBP2
TCGA-CS-5394-01	8	0	40	Male	G3	Mutant	Non-Codel	Methylated	Alive	3.36328068276783	Low-IGFBP2
TCGA-CS-5395-01	639	1	43	Male	G2	WT	Non-Codel	Unmethylated	Dead	8.48443378249982	High-IGFBP2
TCGA-CS-5396-01	1631	0	53	Female	G3	Mutant	Codel	Methylated	Alive	5.75810638297824	Low-IGFBP2
TCGA-CS-5397-01	194	1	54	Female	G3	WT	Non-Codel	Unmethylated	Dead	7.5883161348898	High-IGFBP2
TCGA-CS-6186-01	538	1	58	Male	G3	WT	Non-Codel	Unmethylated	Dead	8.2903156767908	High-IGFBP2
TCGA-CS-6188-01	814	1	48	Male	G3	WT	Non-Codel	Unmethylated	Dead	8.18735770042518	High-IGFBP2
TCGA-CS-6290-01	1137	1	31	Male	G3	Mutant	Non-Codel	Methylated	Dead	3.07054325715727	Low-IGFBP2
TCGA-CS-6666-01	1428	0	22	Male	G3	Mutant	Non-Codel	Methylated	Alive	4.79965345062669	Low-IGFBP2
TCGA-CS-6667-01	1469	0	39	Female	G2	Mutant	Non-Codel	Methylated	Alive	5.08494508613576	Low-IGFBP2
TCGA-CS-6668-01	1519	0	57	Female	G2	Mutant	Codel	Methylated	Alive	2.82600704501884	Low-IGFBP2
TCGA-CS-6669-01	1494	0	26	Female	G2	WT	Non-Codel	Unmethylated	Alive	2.35643001435669	Low-IGFBP2
TCGA-CS-6670-01	1426	0	43	Male	G3	Mutant	Codel	Methylated	Alive	4.58624481760276	Low-IGFBP2
TCGA-DB-5270-01	3733	0	38	Female	G3	Mutant	Non-Codel	Methylated	Alive	5.60710617998692	Low-IGFBP2
TCGA-DB-5273-01	2493	0	33	Male	G3	Mutant	Non-Codel	Unmethylated	Alive	5.12310236113918	Low-IGFBP2
TCGA-DB-5274-01	2289	0	37	Female	G3	Mutant	Codel	Methylated	Alive	5.15827619357389	Low-IGFBP2
TCGA-DB-5275-01	1458	0	36	Male	G3	Mutant	Non-Codel	Methylated	Alive	4.18828916081491	Low-IGFBP2
TCGA-DB-5276-01	2218	0	32	Male	G3	Mutant	Non-Codel	Methylated	Alive	5.1056219967372	Low-IGFBP2
TCGA-DB-5277-01	1547	1	34	Male	G3	Mutant	Non-Codel	Methylated	Dead	5.51979273220813	Low-IGFBP2
TCGA-DB-5278-01	2772	0	17	Male	G2	Mutant	Codel	Methylated	Alive	4.47383203409624	Low-IGFBP2
TCGA-DB-5279-01	1354	0	59	Male	G2	Mutant	Codel	Methylated	Alive	3.33361083213992	Low-IGFBP2
TCGA-DB-5280-01	1112	0	43	Male	G2	Mutant	Non-Codel	Methylated	Alive	3.34640851260765	Low-IGFBP2
TCGA-DB-5281-01	2381	0	61	Male	G3	Mutant	Non-Codel	Methylated	Alive	5.61592209891429	Low-IGFBP2
TCGA-DB-A4X9-01	1412	0	33	Female	G2	Mutant	Non-Codel	Methylated	Alive	2.43320098511334	Low-IGFBP2
TCGA-DB-A4XA-01	573	0	30	Male	G2	Mutant	Codel	Methylated	Alive	4.15551434526134	Low-IGFBP2
TCGA-DB-A4XB-01	919	0	38	Male	G3	Mutant	Non-Codel	Methylated	Alive	4.03660197604409	Low-IGFBP2
TCGA-DB-A4XC-01	1421	0	26	Male	G2	Mutant	Non-Codel	Methylated	Alive	3.77725667271949	Low-IGFBP2
TCGA-DB-A4XD-01	1210	0	32	Male	G3	Mutant	Non-Codel	Methylated	Alive	3.42644413873824	Low-IGFBP2
TCGA-DB-A4XE-01	1139	0	27	Female	G3	Mutant	Non-Codel	Methylated	Alive	4.84103498462072	Low-IGFBP2
TCGA-DB-A4XF-01	1021	0	41	Female	G3	Mutant	Non-Codel	Methylated	Alive	5.17519178706756	Low-IGFBP2
TCGA-DB-A4XG-01	2219	0	34	Male	G3	Mutant	Codel	Methylated	Alive	4.04881317300975	Low-IGFBP2
TCGA-DB-A4XH-01	962	0	53	Female	G2	Mutant	Codel	Methylated	Alive	2.79308459334215	Low-IGFBP2
TCGA-DB-A64L-01	736	0	67	Female	G2	Mutant	Codel	Methylated	Alive	3.55224255156756	Low-IGFBP2
TCGA-DB-A64O-01	775	1	59	Male	G2	WT	Non-Codel	Unmethylated	Dead	5.40564196183263	Low-IGFBP2
TCGA-DB-A64P-01	916	0	40	Male	G3	Mutant	Codel	Methylated	Alive	4.46141959844767	Low-IGFBP2
TCGA-DB-A64Q-01	182	0	31	Female	G2	Mutant	Codel	Methylated	Alive	3.51861642191492	Low-IGFBP2
TCGA-DB-A64R-01	955	0	24	Female	G2	Mutant	Codel	Methylated	Alive	3.72365903756888	Low-IGFBP2
TCGA-DB-A64S-01	835	0	20	Male	G2	Mutant	Non-Codel	Unmethylated	Alive	4.74156274073136	Low-IGFBP2
TCGA-DB-A64U-01	846	0	38	Female	G2	Mutant	Codel	Methylated	Alive	2.78889257988408	Low-IGFBP2
TCGA-DB-A64V-01	889	0	54	Male	G2	Mutant	Codel	Methylated	Alive	4.53922251702061	Low-IGFBP2
TCGA-DB-A64W-01	438	1	65	Female	G3	Mutant	Codel	Methylated	Dead	6.94872636127897	High-IGFBP2
TCGA-DB-A64X-01	563	0	56	Female	G3	Mutant	Non-Codel	Methylated	Alive	3.44105420617554	Low-IGFBP2
TCGA-DB-A75K-01	368	0	55	Female	G3	Mutant	Codel	Methylated	Alive	4.95701195454641	Low-IGFBP2
TCGA-DB-A75L-01	342	0	36	Female	G3	Mutant	Non-Codel	Methylated	Alive	4.18120156956564	Low-IGFBP2
TCGA-DB-A75M-01	544	0	47	Male	G2	Mutant	Non-Codel	Methylated	Alive	3.66801266152119	Low-IGFBP2
TCGA-DB-A75O-01	935	0	29	Male	G3	Mutant	Non-Codel	Methylated	Alive	3.52865994841582	Low-IGFBP2
TCGA-DB-A75P-01	492	0	25	Female	G2	WT	Non-Codel	Unmethylated	Alive	8.87806952543135	High-IGFBP2
TCGA-DH-5140-01	607	1	38	Female	G3	WT	Non-Codel	Unmethylated	Dead	7.90552948534836	High-IGFBP2
TCGA-DH-5141-01	968	0	32	Male	G3	Mutant	Codel	Methylated	Alive	4.06620209849209	Low-IGFBP2
TCGA-DH-5142-01	1943	0	29	Male	G3	Mutant	Non-Codel	Methylated	Alive	3.32352569182999	Low-IGFBP2
TCGA-DH-5143-01	1401	0	30	Male	G3	Mutant	Non-Codel	Methylated	Alive	3.24805023504417	Low-IGFBP2
TCGA-DH-5144-01	748	0	56	Female	G3	Mutant	Codel	Methylated	Alive	3.23124058958171	Low-IGFBP2
TCGA-DH-A669-01	919	1	70	Male	G3	Mutant	Codel	Methylated	Dead	4.51855819402406	Low-IGFBP2
TCGA-DH-A66B-01	1279	0	52	Male	G3	Mutant	Non-Codel	Methylated	Alive	4.24496715462724	Low-IGFBP2
TCGA-DH-A66D-01	846	0	43	Female	G3	Mutant	Non-Codel	Methylated	Alive	3.71820648285785	Low-IGFBP2
TCGA-DH-A66F-01	523	0	49	Male	G2	Mutant	Codel	Methylated	Alive	4.58442396387061	Low-IGFBP2
TCGA-DH-A7UR-01	1650	0	59	Female	G3	Mutant	Codel	Methylated	Alive	4.90642563623578	Low-IGFBP2
TCGA-DH-A7US-01	706	0	50	Male	G2	Mutant	Codel	Methylated	Alive	2.67380420073992	Low-IGFBP2
TCGA-DH-A7UT-01	531	1	30	Male	G3	Mutant	Non-Codel	Methylated	Dead	4.5485066705577	Low-IGFBP2
TCGA-DH-A7UU-01	417	0	43	Male	G3	Mutant	Non-Codel	Methylated	Alive	4.38962412486231	Low-IGFBP2
TCGA-DH-A7UV-01	566	0	49	Male	G3	Mutant	Non-Codel	Methylated	Alive	3.65659206163375	Low-IGFBP2
TCGA-DU-5847-01	548	0	34	Female	G3	WT	Non-Codel	Methylated	Alive	6.52574336266968	High-IGFBP2
TCGA-DU-5849-01	443	0	48	Male	G2	Mutant	Codel	Methylated	Alive	3.66570949768292	Low-IGFBP2
TCGA-DU-5852-01	205	1	61	Female	G3	WT	Non-Codel	Methylated	Dead	9.81759964388027	High-IGFBP2
TCGA-DU-5853-01	407	0	29	Male	G2	Mutant	Non-Codel	Methylated	Alive	3.33361083213992	Low-IGFBP2
TCGA-DU-5854-01	257	0	57	Female	G3	WT	Non-Codel	Unmethylated	Alive	8.34055745846434	High-IGFBP2
TCGA-DU-5855-01	207	0	49	Female	G3	Mutant	Non-Codel	Methylated	Alive	4.6218192406673	Low-IGFBP2
TCGA-DU-5870-01	5546	0	34	Female	G2	Mutant	Codel	Methylated	Alive	3.96637891550976	Low-IGFBP2
TCGA-DU-5871-01	576	0	37	Female	G2	Mutant	Non-Codel	Methylated	Alive	3.4634975592273	Low-IGFBP2
TCGA-DU-5872-01	532	0	43	Female	G2	Mutant	Non-Codel	Methylated	Alive	4.39924387659076	Low-IGFBP2
TCGA-DU-5874-01	461	0	62	Female	G2	Mutant	Codel	Methylated	Alive	4.66223304343904	Low-IGFBP2
TCGA-DU-6392-01	6423	0	35	Female	G3	WT	Non-Codel	Unmethylated	Alive	5.93074658778451	Low-IGFBP2
TCGA-DU-6393-01	1585	1	66	Male	G3	Mutant	Codel	Methylated	Dead	3.44768360399237	Low-IGFBP2
TCGA-DU-6394-01	682	1	53	Male	G3	Mutant	Codel	Methylated	Dead	5.75781192671801	Low-IGFBP2
TCGA-DU-6395-01	1491	1	31	Male	G2	Mutant	Non-Codel	Methylated	Dead	3.40614233256285	Low-IGFBP2
TCGA-DU-6396-01	2286	1	31	Female	G3	Mutant	Non-Codel	Methylated	Dead	4.66962972002451	Low-IGFBP2
TCGA-DU-6399-01	2000	1	54	Male	G2	Mutant	Non-Codel	Methylated	Dead	3.98379615897624	Low-IGFBP2
TCGA-DU-6400-01	37	1	66	Female	G2	Mutant	Codel	Methylated	Dead	4.33206882804292	Low-IGFBP2
TCGA-DU-6401-01	2660	1	31	Female	G2	Mutant	Non-Codel	Methylated	Dead	5.23726346226793	Low-IGFBP2
TCGA-DU-6402-01	214	1	52	Male	G3	WT	Non-Codel	Unmethylated	Dead	9.6024570620579	High-IGFBP2
TCGA-DU-6403-01	354	1	60	Female	G3	WT	Non-Codel	Unmethylated	Dead	8.50916512855055	High-IGFBP2
TCGA-DU-6404-01	4068	1	24	Female	G3	WT	Non-Codel	Unmethylated	Dead	9.20005499993029	High-IGFBP2
TCGA-DU-6405-01	605	1	51	Female	G3	WT	Non-Codel	Methylated	Dead	8.56411674252252	High-IGFBP2
TCGA-DU-6406-01	512	1	59	Female	G3	WT	Non-Codel	Unmethylated	Dead	10.2374955320862	High-IGFBP2
TCGA-DU-6407-01	2875	1	35	Female	G2	Mutant	Non-Codel	Methylated	Dead	3.68497357786599	Low-IGFBP2
TCGA-DU-6408-01	3470	1	23	Female	G3	Mutant	Non-Codel	Methylated	Dead	4.23123553134341	Low-IGFBP2
TCGA-DU-6410-01	242	0	56	Male	G3	Mutant	Codel	Methylated	Alive	3.82692105121496	Low-IGFBP2
TCGA-DU-6542-01	73	0	25	Male	G3	Mutant	Non-Codel	Methylated	Alive	5.91648546994718	Low-IGFBP2
TCGA-DU-7006-01	349	1	60	Female	G3	WT	Non-Codel	Methylated	Dead	8.80393156849733	High-IGFBP2
TCGA-DU-7007-01	1915	1	33	Male	G2	Mutant	Non-Codel	Methylated	Dead	4.60417115928208	Low-IGFBP2
TCGA-DU-7008-01	4752	0	41	Female	G2	Mutant	Non-Codel	Methylated	Alive	3.00555346763813	Low-IGFBP2
TCGA-DU-7009-01	4695	1	32	Female	G2	Mutant	Codel	Methylated	Dead	3.30463716307959	Low-IGFBP2
TCGA-DU-7010-01	456	1	58	Female	G3	Mutant	Non-Codel	Methylated	Dead	7.41815977154964	High-IGFBP2
TCGA-DU-7011-01	3200	1	25	Male	G2	Mutant	Non-Codel	Unmethylated	Dead	4.281746712295	Low-IGFBP2
TCGA-DU-7012-01	199	1	74	Female	G3	WT	Non-Codel	Methylated	Dead	6.58124606374233	High-IGFBP2
TCGA-DU-7013-01	269	1	59	Male	G3	WT	Non-Codel	Unmethylated	Dead	8.81979618799642	High-IGFBP2
TCGA-DU-7014-01	3571	1	59	Male	G2	NA	Non-Codel	Methylated	Dead	5.16838598065305	Low-IGFBP2
TCGA-DU-7015-01	2761	0	41	Female	G2	Mutant	Non-Codel	Methylated	Alive	3.50730263947496	Low-IGFBP2
TCGA-DU-7018-01	933	1	57	Female	G3	Mutant	Codel	Methylated	Dead	3.61714085595723	Low-IGFBP2
TCGA-DU-7019-01	800	0	39	Male	NA	Mutant	Non-Codel	Methylated	Alive	4.41153512967924	Low-IGFBP2
TCGA-DU-7290-01	315	1	45	Female	G3	WT	Non-Codel	Unmethylated	Dead	6.96132400041966	High-IGFBP2
TCGA-DU-7292-01	242	1	69	Male	G3	WT	Non-Codel	Methylated	Dead	8.28413552350141	High-IGFBP2
TCGA-DU-7294-01	2869	0	53	Female	G2	Mutant	Codel	Methylated	Alive	2.96553635658393	Low-IGFBP2
TCGA-DU-7298-01	576	1	38	Female	G3	Mutant	Non-Codel	Methylated	Dead	5.11562387932314	Low-IGFBP2
TCGA-DU-7299-01	1339	1	33	Male	G3	Mutant	Non-Codel	Methylated	Dead	4.53549046869336	Low-IGFBP2
TCGA-DU-7300-01	1886	1	53	Female	G3	Mutant	Codel	Methylated	Dead	3.84207846111174	Low-IGFBP2
TCGA-DU-7301-01	788	1	53	Male	G2	Mutant	Non-Codel	Methylated	Dead	2.95621062960848	Low-IGFBP2
TCGA-DU-7302-01	1834	0	48	Female	G3	Mutant	Codel	Methylated	Alive	3.48552040601616	Low-IGFBP2
TCGA-DU-7306-01	1277	0	67	Male	G2	Mutant	Non-Codel	Methylated	Alive	3.94214982676862	Low-IGFBP2
TCGA-DU-7309-01	84	0	41	Female	G3	Mutant	Non-Codel	Methylated	Alive	4.13098576527946	Low-IGFBP2
TCGA-DU-8158-01	155	1	57	Female	G3	WT	Non-Codel	Unmethylated	Dead	7.2575592019529	High-IGFBP2
TCGA-DU-8161-01	722	1	63	Female	G3	WT	Non-Codel	Unmethylated	Dead	7.93570442854534	High-IGFBP2
TCGA-DU-8162-01	444	1	61	Female	G3	WT	Non-Codel	Unmethylated	Dead	7.15466097675671	High-IGFBP2
TCGA-DU-8163-01	629	0	29	Male	G3	Mutant	Non-Codel	Unmethylated	Alive	4.20010630023465	Low-IGFBP2
TCGA-DU-8164-01	651	0	51	Male	G2	Mutant	Codel	Methylated	Alive	4.43565619133911	Low-IGFBP2
TCGA-DU-8165-01	582	0	60	Female	G3	WT	Non-Codel	Unmethylated	Alive	6.55462960239609	High-IGFBP2
TCGA-DU-8166-01	516	0	29	Female	G2	Mutant	Non-Codel	Methylated	Alive	5.06272501502526	Low-IGFBP2
TCGA-DU-8167-01	471	0	69	Female	G2	Mutant	Non-Codel	Methylated	Alive	3.19706778049492	Low-IGFBP2
TCGA-DU-8168-01	431	0	55	Female	G3	Mutant	Codel	Methylated	Alive	4.22735412592794	Low-IGFBP2
TCGA-DU-A5TP-01	1012	0	33	Male	G3	Mutant	Non-Codel	Methylated	Alive	2.6019590025002	Low-IGFBP2
TCGA-DU-A5TR-01	908	0	51	Male	G2	Mutant	Non-Codel	Methylated	Alive	3.98014297449184	Low-IGFBP2
TCGA-DU-A5TS-01	964	0	42	Male	G2	Mutant	Non-Codel	Methylated	Alive	4.99825985818067	Low-IGFBP2
TCGA-DU-A5TT-01	743	0	70	Male	G3	WT	Non-Codel	Methylated	Alive	7.08516428421924	High-IGFBP2
TCGA-DU-A5TU-01	796	0	62	Female	G2	Mutant	Non-Codel	Methylated	Alive	5.17120541786379	Low-IGFBP2
TCGA-DU-A5TW-01	760	0	33	Female	G3	Mutant	Non-Codel	Methylated	Alive	4.6577189546137	Low-IGFBP2
TCGA-DU-A5TY-01	1033	1	46	Female	G3	WT	Non-Codel	Methylated	Dead	7.38565312912082	High-IGFBP2
TCGA-DU-A6S2-01	777	0	37	Female	G2	Mutant	Codel	Methylated	Alive	3.37312508753245	Low-IGFBP2
TCGA-DU-A6S3-01	656	0	60	Male	G2	Mutant	Codel	Methylated	Alive	3.27815031660166	Low-IGFBP2
TCGA-DU-A6S6-01	2893	0	35	Female	G2	Mutant	Codel	Methylated	Alive	4.47383203409624	Low-IGFBP2
TCGA-DU-A6S7-01	638	0	27	Female	G3	Mutant	Non-Codel	Methylated	Alive	3.33072856858777	Low-IGFBP2
TCGA-DU-A6S8-01	678	0	74	Female	G3	Mutant	Codel	Methylated	Alive	3.04282911956309	Low-IGFBP2
TCGA-DU-A76K-01	347	1	87	Male	G2	WT	Non-Codel	Unmethylated	Dead	7.14572433757086	High-IGFBP2
TCGA-DU-A76L-01	814	1	54	Male	G3	WT	Non-Codel	Methylated	Dead	10.5190834740511	High-IGFBP2
TCGA-DU-A76O-01	522	0	30	Male	G2	Mutant	Non-Codel	Methylated	Alive	3.18442295816464	Low-IGFBP2
TCGA-DU-A76R-01	648	1	51	Male	G3	Mutant	Codel	Methylated	Dead	5.04875796174641	Low-IGFBP2
TCGA-DU-A7T6-01	547	1	73	Female	G3	Mutant	Codel	Methylated	Dead	5.24456513184227	Low-IGFBP2
TCGA-DU-A7T8-01	4229	1	35	Male	G3	Mutant	Non-Codel	Methylated	Dead	4.77565497444148	Low-IGFBP2
TCGA-DU-A7TA-01	2565	0	32	Male	G2	Mutant	Non-Codel	Methylated	Alive	4.09772393938398	Low-IGFBP2
TCGA-DU-A7TB-01	1567	0	56	Male	G2	WT	Non-Codel	Unmethylated	Alive	7.19170252585265	High-IGFBP2
TCGA-DU-A7TC-01	1137	0	32	Male	G2	Mutant	Non-Codel	Methylated	Alive	3.99916508272666	Low-IGFBP2
TCGA-DU-A7TD-01	228	1	52	Male	G3	WT	Non-Codel	Unmethylated	Dead	9.39714128953075	High-IGFBP2
TCGA-DU-A7TG-01	1351	1	40	Male	G2	Mutant	Non-Codel	Methylated	Dead	4.12023885511057	Low-IGFBP2
TCGA-DU-A7TI-01	1183	1	32	Male	G3	NA	Non-Codel	Methylated	Dead	3.35209033061185	Low-IGFBP2
TCGA-DU-A7TJ-01	17	0	55	Male	G3	WT	Non-Codel	Methylated	Alive	9.45086296458182	High-IGFBP2
TCGA-E1-5302-01	1525	1	41	Male	G3	Mutant	Non-Codel	Methylated	Dead	4.14739827935149	Low-IGFBP2
TCGA-E1-5303-01	2052	1	38	Male	G3	Mutant	Non-Codel	Methylated	Dead	3.95150135962754	Low-IGFBP2
TCGA-E1-5304-01	1251	1	42	Male	G3	Mutant	Non-Codel	Unmethylated	Dead	7.37422217160216	High-IGFBP2
TCGA-E1-5305-01	2433	1	34	Male	G3	Mutant	Non-Codel	Methylated	Dead	5.19853289375776	Low-IGFBP2
TCGA-E1-5307-01	1762	1	62	Female	G3	Mutant	Non-Codel	Methylated	Dead	2.72049198818836	Low-IGFBP2
TCGA-E1-5311-01	4084	1	31	Male	G3	Mutant	Codel	Methylated	Dead	5.36113446217101	Low-IGFBP2
TCGA-E1-5318-01	2379	1	42	Female	G2	Mutant	Codel	Methylated	Dead	3.72689440206129	Low-IGFBP2
TCGA-E1-5319-01	2907	1	48	Female	G2	Mutant	Codel	Methylated	Dead	4.86449400838078	Low-IGFBP2
TCGA-E1-5322-01	3978	1	38	Female	G2	Mutant	Non-Codel	Methylated	Dead	5.17237212756396	Low-IGFBP2
TCGA-E1-A7YD-01	435	1	57	Male	G3	WT	Non-Codel	Unmethylated	Dead	8.71463814703165	High-IGFBP2
TCGA-E1-A7YE-01	886	1	32	Female	G3	Mutant	Non-Codel	Unmethylated	Dead	4.75542703672215	Low-IGFBP2
TCGA-E1-A7YH-01	2835	1	47	Female	G3	Mutant	Non-Codel	Methylated	Dead	3.5274726395074	Low-IGFBP2
TCGA-E1-A7YI-01	111	1	33	Female	G3	Mutant	Non-Codel	Methylated	Dead	9.28391625224816	High-IGFBP2
TCGA-E1-A7YJ-01	592	1	55	Male	G3	WT	Non-Codel	Unmethylated	Dead	9.55571825089216	High-IGFBP2
TCGA-E1-A7YK-01	378	1	52	Male	G3	Mutant	Non-Codel	Methylated	Dead	4.46667039645786	Low-IGFBP2
TCGA-E1-A7YL-01	492	1	46	Male	G3	WT	Non-Codel	Unmethylated	Dead	10.0328777954369	High-IGFBP2
TCGA-E1-A7YM-01	648	1	63	Male	G3	WT	Non-Codel	Unmethylated	Dead	6.43180872204672	High-IGFBP2
TCGA-E1-A7YN-01	727	1	63	Female	G3	WT	Non-Codel	Methylated	Dead	5.6138649506048	Low-IGFBP2
TCGA-E1-A7YO-01	2282	1	45	Male	G3	Mutant	Codel	Methylated	Dead	4.93359743503462	Low-IGFBP2
TCGA-E1-A7YQ-01	1578	1	58	Female	G3	WT	Non-Codel	Unmethylated	Dead	7.97703733611434	High-IGFBP2
TCGA-E1-A7YS-01	466	1	71	Male	G3	Mutant	Codel	Methylated	Dead	3.53121754392937	Low-IGFBP2
TCGA-E1-A7YU-01	23	1	42	Male	G3	Mutant	Non-Codel	Methylated	Dead	5.10940887413423	Low-IGFBP2
TCGA-E1-A7YV-01	987	1	26	Female	G3	Mutant	Non-Codel	Methylated	Dead	6.31602225929075	Low-IGFBP2
TCGA-E1-A7YW-01	1120	1	28	Male	G2	Mutant	Non-Codel	Methylated	Dead	3.15233846860552	Low-IGFBP2
TCGA-E1-A7YY-01	4445	1	27	Female	G2	Mutant	Non-Codel	Methylated	Dead	4.71654311619691	Low-IGFBP2
TCGA-E1-A7Z2-01	398	1	58	Female	G2	WT	Non-Codel	Unmethylated	Dead	6.61865637224111	High-IGFBP2
TCGA-E1-A7Z3-01	2235	1	31	Female	G2	Mutant	Non-Codel	Methylated	Dead	6.41688453784269	High-IGFBP2
TCGA-E1-A7Z4-01	4412	1	35	Male	G2	Mutant	Non-Codel	Methylated	Dead	2.6647020513989	Low-IGFBP2
TCGA-E1-A7Z6-01	984	1	41	Female	G2	Mutant	Non-Codel	Methylated	Dead	5.14243515730331	Low-IGFBP2
TCGA-EZ-7264-01	1201	0	47	Female	G2	Mutant	Codel	Methylated	Alive	3.07909203219343	Low-IGFBP2
TCGA-F6-A8O3-01	7	0	34	Male	G2	Mutant	Codel	Methylated	Alive	3.27958546908196	Low-IGFBP2
TCGA-F6-A8O4-01	6	0	44	Male	G2	Mutant	Non-Codel	Methylated	Alive	3.28999521761894	Low-IGFBP2
TCGA-FG-5962-01	1453	0	54	Male	G3	Mutant	Codel	Methylated	Alive	3.67593794028185	Low-IGFBP2
TCGA-FG-5963-01	775	1	23	Male	G3	WT	Non-Codel	Unmethylated	Dead	8.35561111855792	High-IGFBP2
TCGA-FG-5964-01	1588	0	62	Male	G2	Mutant	Codel	Methylated	Alive	4.67760449814727	Low-IGFBP2
TCGA-FG-5965-01	1120	1	39	Female	G2	Mutant	Non-Codel	Methylated	Dead	4.26458283039597	Low-IGFBP2
TCGA-FG-6688-01	571	0	59	Female	G3	WT	Non-Codel	Methylated	Alive	5.30671799498106	Low-IGFBP2
TCGA-FG-6689-01	454	0	30	Male	G2	Mutant	Non-Codel	Methylated	Alive	2.83408514124183	Low-IGFBP2
TCGA-FG-6690-01	1294	0	70	Male	G2	Mutant	Non-Codel	Methylated	Alive	3.15393612772959	Low-IGFBP2
TCGA-FG-6691-01	1257	0	23	Female	G2	Mutant	Non-Codel	Unmethylated	Alive	4.25406244613745	Low-IGFBP2
TCGA-FG-6692-01	561	1	63	Male	G3	WT	Non-Codel	Methylated	Dead	10.3030424091308	High-IGFBP2
TCGA-FG-7634-01	467	0	28	Male	G2	Mutant	Codel	Methylated	Alive	5.10018494933525	Low-IGFBP2
TCGA-FG-7636-01	544	0	48	Male	G3	Mutant	Non-Codel	Methylated	Alive	2.64871511076021	Low-IGFBP2
TCGA-FG-7637-01	1219	0	49	Male	G2	Mutant	Non-Codel	Methylated	Alive	4.71817849398133	Low-IGFBP2
TCGA-FG-7638-01	686	0	31	Female	G3	Mutant	Codel	Methylated	Alive	3.67704408749251	Low-IGFBP2
TCGA-FG-7641-01	627	0	31	Male	G2	Mutant	Codel	Methylated	Alive	3.38695548485497	Low-IGFBP2
TCGA-FG-7643-01	611	0	49	Female	G2	WT	Non-Codel	Methylated	Alive	7.25726116270686	High-IGFBP2
TCGA-FG-8181-01	862	0	23	Male	G3	WT	Non-Codel	Unmethylated	Alive	4.66165674440259	Low-IGFBP2
TCGA-FG-8182-01	416	0	35	Male	G2	Mutant	Non-Codel	Methylated	Alive	3.34920402356395	Low-IGFBP2
TCGA-FG-8185-01	433	0	37	Male	G3	Mutant	Non-Codel	Methylated	Alive	3.51231979808162	Low-IGFBP2
TCGA-FG-8186-01	487	0	42	Female	G3	Mutant	Codel	Methylated	Alive	3.64738756566747	Low-IGFBP2
TCGA-FG-8187-01	611	0	31	Male	G2	Mutant	Codel	Methylated	Alive	3.20963699032023	Low-IGFBP2
TCGA-FG-8188-01	455	0	41	Male	G2	Mutant	Non-Codel	Methylated	Alive	3.36328068276783	Low-IGFBP2
TCGA-FG-8189-01	685	0	33	Female	G2	Mutant	Non-Codel	Methylated	Alive	4.82482444541012	Low-IGFBP2
TCGA-FG-8191-01	992	0	30	Male	G3	Mutant	Non-Codel	Unmethylated	Alive	3.70278218354264	Low-IGFBP2
TCGA-FG-A4MT-01	1164	0	27	Female	G2	Mutant	Non-Codel	Methylated	Alive	5.01841359783403	Low-IGFBP2
TCGA-FG-A4MU-01	326	0	58	Male	G3	WT	Non-Codel	Methylated	Alive	9.88502656318951	High-IGFBP2
TCGA-FG-A4MW-01	559	1	63	Male	G3	WT	Non-Codel	Methylated	Dead	9.39853921415736	High-IGFBP2
TCGA-FG-A4MX-01	569	0	47	Male	G2	Mutant	Non-Codel	Methylated	Alive	4.2040781117918	Low-IGFBP2
TCGA-FG-A4MY-01	721	0	44	Female	G2	Mutant	Non-Codel	Methylated	Alive	4.97085376505308	Low-IGFBP2
TCGA-FG-A60J-01	449	0	47	Female	G2	Mutant	Non-Codel	Methylated	Alive	3.81465517323458	Low-IGFBP2
TCGA-FG-A60K-01	542	0	34	Female	G2	Mutant	Codel	Methylated	Alive	2.96361819230599	Low-IGFBP2
TCGA-FG-A60L-01	655	0	34	Female	G2	Mutant	Non-Codel	Methylated	Alive	3.88668949139011	Low-IGFBP2
TCGA-FG-A6IZ-01	457	0	60	Male	G2	Mutant	Codel	Methylated	Alive	4.10525790415544	Low-IGFBP2
TCGA-FG-A6J1-01	500	0	44	Female	G2	Mutant	Codel	Methylated	Alive	4.54783659058312	Low-IGFBP2
TCGA-FG-A6J3-01	677	0	52	Female	G3	Mutant	Non-Codel	Methylated	Alive	7.1005507384594	High-IGFBP2
TCGA-FG-A70Y-01	868	0	20	Female	G2	Mutant	Non-Codel	Methylated	Alive	4.33919737310348	Low-IGFBP2
TCGA-FG-A70Z-01	328	0	53	Female	G3	WT	Non-Codel	Methylated	Alive	8.98774460457977	High-IGFBP2
TCGA-FG-A710-01	1115	0	50	Female	G2	Mutant	Codel	Methylated	Alive	3.87391981511952	Low-IGFBP2
TCGA-FG-A711-01	1481	1	33	Female	G2	Mutant	Non-Codel	Unmethylated	Dead	2.93376102701917	Low-IGFBP2
TCGA-FG-A713-01	622	0	74	Female	G2	Mutant	Codel	Methylated	Alive	4.40610347145078	Low-IGFBP2
TCGA-FG-A87N-01	567	0	37	Female	G3	Mutant	Non-Codel	Methylated	Alive	8.4046634413548	High-IGFBP2
TCGA-FG-A87Q-01	174	0	61	Female	G3	WT	Non-Codel	Methylated	Alive	7.66293632354344	High-IGFBP2
TCGA-FN-7833-01	837	0	25	Male	G3	Mutant	Non-Codel	Methylated	Alive	4.27728872315195	Low-IGFBP2
TCGA-HT-7467-01	3	0	54	Male	G2	Mutant	Codel	Methylated	Alive	4.37648550289609	Low-IGFBP2
TCGA-HT-7468-01	203	0	30	Male	G3	Mutant	Codel	Methylated	Alive	4.15230534270513	Low-IGFBP2
TCGA-HT-7469-01	351	1	30	Male	G3	WT	Non-Codel	Methylated	Dead	8.33846394147093	High-IGFBP2
TCGA-HT-7470-01	1220	1	37	Male	G3	Mutant	Non-Codel	Methylated	Dead	3.10115623999373	Low-IGFBP2
TCGA-HT-7471-01	4	0	37	Female	G3	Mutant	Codel	Methylated	Alive	3.96169930299596	Low-IGFBP2
TCGA-HT-7472-01	1	0	38	Male	G2	Mutant	Non-Codel	Methylated	Alive	2.95621062960848	Low-IGFBP2
TCGA-HT-7473-01	503	0	28	Male	G2	Mutant	Non-Codel	Unmethylated	Alive	3.99738397484584	Low-IGFBP2
TCGA-HT-7474-01	114	0	52	Male	G2	Mutant	Non-Codel	Methylated	Alive	4.04101602255913	Low-IGFBP2
TCGA-HT-7475-01	530	0	67	Male	G3	Mutant	Non-Codel	Methylated	Alive	4.60349994688129	Low-IGFBP2
TCGA-HT-7476-01	199	0	26	Male	G2	Mutant	Non-Codel	Methylated	Alive	5.31441893349964	Low-IGFBP2
TCGA-HT-7477-01	738	0	62	Male	G3	Mutant	Non-Codel	Methylated	Alive	5.22694548651874	Low-IGFBP2
TCGA-HT-7478-01	194	0	36	Male	G2	Mutant	Non-Codel	Unmethylated	Alive	4.46141959844767	Low-IGFBP2
TCGA-HT-7479-01	1227	0	44	Male	G3	Mutant	Non-Codel	Methylated	Alive	2.61843257223267	Low-IGFBP2
TCGA-HT-7480-01	2287	0	33	Male	G2	Mutant	Codel	Methylated	Alive	3.7793890474969	Low-IGFBP2
TCGA-HT-7481-01	2918	0	39	Male	G2	Mutant	Codel	Methylated	Alive	3.78356180088537	Low-IGFBP2
TCGA-HT-7482-01	3253	0	18	Female	G2	Mutant	Non-Codel	Methylated	Alive	2.88772254410282	Low-IGFBP2
TCGA-HT-7483-01	5255	0	14	Male	G2	Mutant	Non-Codel	Unmethylated	Alive	4.25178832510762	Low-IGFBP2
TCGA-HT-7485-01	122	0	42	Male	G2	Mutant	Non-Codel	Methylated	Alive	2.15086295986148	Low-IGFBP2
TCGA-HT-7601-01	153	0	30	Female	G3	Mutant	Non-Codel	Methylated	Alive	4.65080488512499	Low-IGFBP2
TCGA-HT-7602-01	908	0	21	Male	G2	Mutant	Non-Codel	Methylated	Alive	1.70534148716163	Low-IGFBP2
TCGA-HT-7603-01	705	0	29	Male	G2	Mutant	Non-Codel	Methylated	Alive	3.85008044372579	Low-IGFBP2
TCGA-HT-7604-01	3725	0	50	Male	G2	Mutant	Non-Codel	Methylated	Alive	3.62302034787212	Low-IGFBP2
TCGA-HT-7605-01	139	0	38	Male	G2	Mutant	Codel	Methylated	Alive	3.64858386292465	Low-IGFBP2
TCGA-HT-7606-01	526	0	30	Female	G2	Mutant	Non-Codel	Unmethylated	Alive	5.82959401767467	Low-IGFBP2
TCGA-HT-7607-01	96	1	61	Female	G2	Mutant	Codel	Methylated	Dead	4.42497566212268	Low-IGFBP2
TCGA-HT-7608-01	671	0	61	Male	G2	Mutant	Codel	Methylated	Alive	4.67193549513787	Low-IGFBP2
TCGA-HT-7609-01	1399	0	34	Male	G3	Mutant	Non-Codel	Methylated	Alive	3.24652926154671	Low-IGFBP2
TCGA-HT-7610-01	1706	0	25	Female	G2	Mutant	Non-Codel	Methylated	Alive	3.66801266152119	Low-IGFBP2
TCGA-HT-7611-01	1752	0	36	Male	G2	Mutant	Non-Codel	Methylated	Alive	3.18762739716416	Low-IGFBP2
TCGA-HT-7616-01	7	1	75	Male	G3	Mutant	Codel	Methylated	Dead	6.87494430837433	High-IGFBP2
TCGA-HT-7620-01	434	0	40	Male	G3	Mutant	Codel	Methylated	Alive	3.65429046205753	Low-IGFBP2
TCGA-HT-7676-01	5	0	26	Male	G2	Mutant	Non-Codel	Unmethylated	Alive	4.74473952014526	Low-IGFBP2
TCGA-HT-7677-01	494	0	53	Male	G3	Mutant	Codel	Methylated	Alive	3.07230533264496	Low-IGFBP2
TCGA-HT-7680-01	23	0	32	Female	G2	WT	Non-Codel	Unmethylated	Alive	3.56203351884141	Low-IGFBP2
TCGA-HT-7681-01	1359	0	29	Female	G2	Mutant	Codel	Methylated	Alive	4.59822660177508	Low-IGFBP2
TCGA-HT-7684-01	184	0	58	Male	G3	Mutant	Non-Codel	Methylated	Alive	4.34490152796617	Low-IGFBP2
TCGA-HT-7686-01	1300	0	29	Female	G3	Mutant	Non-Codel	Methylated	Alive	4.85850728070672	Low-IGFBP2
TCGA-HT-7687-01	3	0	74	Male	G3	Mutant	Codel	Methylated	Alive	4.41753971456398	Low-IGFBP2
TCGA-HT-7688-01	964	0	59	Male	G3	Mutant	Non-Codel	Methylated	Alive	4.06704838710882	Low-IGFBP2
TCGA-HT-7689-01	455	0	58	Female	G2	Mutant	Non-Codel	Methylated	Alive	1.94148282813111	Low-IGFBP2
TCGA-HT-7690-01	3	0	29	Male	G3	Mutant	Non-Codel	Methylated	Alive	4.50909154458617	Low-IGFBP2
TCGA-HT-7691-01	3	0	31	Female	G2	WT	Non-Codel	Unmethylated	Alive	4.75658262668416	Low-IGFBP2
TCGA-HT-7692-01	90	0	43	Male	G2	Mutant	Codel	Methylated	Alive	2.82798291623901	Low-IGFBP2
TCGA-HT-7693-01	533	0	51	Female	G2	Mutant	Non-Codel	Methylated	Alive	5.51695600279445	Low-IGFBP2
TCGA-HT-7694-01	210	0	60	Male	G3	Mutant	Codel	Methylated	Alive	4.20871268479107	Low-IGFBP2
TCGA-HT-7695-01	442	0	29	Female	G2	Mutant	Codel	Methylated	Alive	4.36953780532961	Low-IGFBP2
TCGA-HT-7854-01	1201	0	62	Male	G2	WT	Non-Codel	Unmethylated	Alive	4.93030881656719	Low-IGFBP2
TCGA-HT-7855-01	585	0	39	Male	G3	Mutant	Non-Codel	Methylated	Alive	4.35621821830462	Low-IGFBP2
TCGA-HT-7856-01	1189	0	35	Male	G3	Mutant	Codel	Methylated	Alive	4.46017863337439	Low-IGFBP2
TCGA-HT-7857-01	7	0	24	Female	G3	WT	Non-Codel	Unmethylated	Alive	7.67646953070842	High-IGFBP2
TCGA-HT-7858-01	1540	0	28	Male	G2	Mutant	Non-Codel	Methylated	Alive	3.18762739716416	Low-IGFBP2
TCGA-HT-7860-01	15	0	60	Female	G3	WT	Non-Codel	Methylated	Alive	8.19542999082015	High-IGFBP2
TCGA-HT-7873-01	718	0	29	Male	G2	Mutant	Non-Codel	Methylated	Alive	3.72689440206129	Low-IGFBP2
TCGA-HT-7874-01	1130	0	41	Female	G3	Mutant	Codel	Methylated	Alive	4.60704793544995	Low-IGFBP2
TCGA-HT-7875-01	10	0	56	Male	G2	Mutant	Codel	Methylated	Alive	3.52993869245606	Low-IGFBP2
TCGA-HT-7877-01	4	0	20	Female	G2	Mutant	Codel	Methylated	Alive	4.06789470722413	Low-IGFBP2
TCGA-HT-7879-01	112	0	31	Male	G3	Mutant	Non-Codel	Methylated	Alive	4.57235136360218	Low-IGFBP2
TCGA-HT-7880-01	162	0	30	Male	G2	Mutant	Non-Codel	Methylated	Alive	4.11524414498981	Low-IGFBP2
TCGA-HT-7881-01	1079	0	38	Male	G2	Mutant	Codel	Methylated	Alive	3.08085551346338	Low-IGFBP2
TCGA-HT-7882-01	113	1	66	Male	G3	WT	Non-Codel	Methylated	Dead	10.703965147522	High-IGFBP2
TCGA-HT-7884-01	343	0	44	Female	G2	Mutant	Non-Codel	Methylated	Alive	3.5148746322492	Low-IGFBP2
TCGA-HT-7902-01	956	0	30	Female	G2	Mutant	Non-Codel	Methylated	Alive	3.88762190651036	Low-IGFBP2
TCGA-HT-8010-01	50	0	64	Female	G2	Mutant	Codel	Methylated	Alive	3.65318580674154	Low-IGFBP2
TCGA-HT-8011-01	494	0	55	Male	G3	WT	Non-Codel	Unmethylated	Alive	9.11600241177667	High-IGFBP2
TCGA-HT-8012-01	286	0	30	Female	G2	Mutant	Codel	Methylated	Alive	4.14739827935149	Low-IGFBP2
TCGA-HT-8015-01	3	0	21	Male	G2	WT	Non-Codel	Unmethylated	Alive	6.97233526452019	High-IGFBP2
TCGA-HT-8018-01	1152	1	40	Female	G2	Mutant	Non-Codel	Methylated	Dead	5.63953467476966	Low-IGFBP2
TCGA-HT-8019-01	1004	0	34	Female	G3	WT	Non-Codel	Unmethylated	Alive	4.7644801083507	Low-IGFBP2
TCGA-HT-8104-01	372	0	51	Female	G3	WT	Non-Codel	Unmethylated	Alive	8.49011789884177	High-IGFBP2
TCGA-HT-8105-01	190	0	54	Male	G3	Mutant	Codel	Methylated	Alive	5.71895372096052	Low-IGFBP2
TCGA-HT-8106-01	3	0	53	Male	G3	Mutant	Non-Codel	Methylated	Alive	5.72905885294656	Low-IGFBP2
TCGA-HT-8107-01	14	0	62	Male	G2	WT	Non-Codel	Methylated	Alive	5.47608192475595	Low-IGFBP2
TCGA-HT-8108-01	76	0	26	Female	G2	Mutant	Non-Codel	Methylated	Alive	3.41021844745376	Low-IGFBP2
TCGA-HT-8109-01	169	0	64	Male	G3	Mutant	Codel	Methylated	Alive	2.51371588910103	Low-IGFBP2
TCGA-HT-8110-01	419	0	57	Male	G3	WT	Non-Codel	Methylated	Alive	7.21504306966328	High-IGFBP2
TCGA-HT-8111-01	7	0	32	Male	G3	Mutant	Non-Codel	Methylated	Alive	3.02342893228248	Low-IGFBP2
TCGA-HT-8113-01	900	0	49	Female	G2	Mutant	Non-Codel	Methylated	Alive	4.50536304063818	Low-IGFBP2
TCGA-HT-8114-01	1040	0	36	Male	G3	Mutant	Non-Codel	Methylated	Alive	5.79364567732403	Low-IGFBP2
TCGA-HT-8558-01	418	0	29	Female	G2	WT	Non-Codel	Unmethylated	Alive	4.82887645871452	Low-IGFBP2
TCGA-HT-8563-01	860	0	30	Female	G3	Mutant	Non-Codel	Unmethylated	Alive	5.13709116286105	Low-IGFBP2
TCGA-HT-8564-01	478	0	47	Male	G3	WT	Non-Codel	Unmethylated	Alive	8.59952409070422	High-IGFBP2
TCGA-HT-A4DS-01	7	0	55	Female	G3	WT	Non-Codel	Unmethylated	Alive	9.62642644377085	High-IGFBP2
TCGA-HT-A4DV-01	792	0	51	Female	G3	Mutant	Codel	Methylated	Alive	4.91986430541625	Low-IGFBP2
TCGA-HT-A5R5-01	4	0	33	Female	G2	Mutant	Non-Codel	Methylated	Alive	3.18442295816464	Low-IGFBP2
TCGA-HT-A5R7-01	615	0	33	Female	G3	Mutant	Non-Codel	Methylated	Alive	5.71012511489056	Low-IGFBP2
TCGA-HT-A5R9-01	2	0	48	Female	G3	Mutant	Codel	Methylated	Alive	4.34062330212386	Low-IGFBP2
TCGA-HT-A5RA-01	832	0	65	Female	G3	WT	Non-Codel	Unmethylated	Alive	11.1550328055874	High-IGFBP2
TCGA-HT-A5RB-01	3	0	24	Male	G2	Mutant	Non-Codel	Methylated	Alive	3.43442789624511	Low-IGFBP2
TCGA-HT-A5RC-01	162	1	70	Female	G3	WT	Non-Codel	Unmethylated	Dead	8.83166996164941	High-IGFBP2
TCGA-HT-A614-01	82	0	47	Male	G2	Mutant	Non-Codel	Methylated	Alive	4.73992632396931	Low-IGFBP2
TCGA-HT-A615-01	515	0	38	Female	G2	Mutant	Codel	Methylated	Alive	2.73790035814144	Low-IGFBP2
TCGA-HT-A616-01	55	0	36	Female	G2	Mutant	Non-Codel	Methylated	Alive	4.74473952014526	Low-IGFBP2
TCGA-HT-A617-01	491	0	47	Male	G2	WT	Non-Codel	Unmethylated	Alive	8.49221206272496	High-IGFBP2
TCGA-HT-A618-01	512	0	37	Female	G3	Mutant	Non-Codel	Methylated	Alive	4.93263016795713	Low-IGFBP2
TCGA-HT-A619-01	651	0	51	Female	G3	Mutant	Codel	Methylated	Alive	3.86600117540415	Low-IGFBP2
TCGA-HT-A61A-01	194	0	20	Female	G2	Mutant	Non-Codel	Methylated	Alive	3.51359716089563	Low-IGFBP2
TCGA-HT-A61B-01	533	0	22	Male	G3	Mutant	Non-Codel	Methylated	Alive	5.37020890555188	Low-IGFBP2
TCGA-HT-A61C-01	537	1	66	Male	G3	WT	Non-Codel	Unmethylated	Dead	11.6435510080682	High-IGFBP2
TCGA-HT-A74H-01	74	0	62	Male	G3	WT	Non-Codel	Unmethylated	Alive	4.41420368226685	Low-IGFBP2
TCGA-HT-A74J-01	320	0	33	Male	G2	Mutant	Non-Codel	Unmethylated	Alive	4.56689140272579	Low-IGFBP2
TCGA-HT-A74K-01	467	0	58	Female	G3	Mutant	Codel	Methylated	Alive	7.02452385666787	High-IGFBP2
TCGA-HT-A74L-01	336	0	22	Female	G2	Mutant	Codel	Methylated	Alive	2.63947482364384	Low-IGFBP2
TCGA-HT-A74O-01	3	0	34	Male	G3	Mutant	Non-Codel	Methylated	Alive	4.26609963019931	Low-IGFBP2
TCGA-HW-7486-01	1721	0	37	Male	G2	Mutant	Codel	Methylated	Alive	3.07741699291137	Low-IGFBP2
TCGA-HW-7487-01	1382	0	39	Male	G2	Mutant	Codel	Methylated	Alive	3.93934518788465	Low-IGFBP2
TCGA-HW-7489-01	1262	1	38	Male	G2	Mutant	Non-Codel	Methylated	Dead	4.28696445614797	Low-IGFBP2
TCGA-HW-7490-01	1387	0	41	Male	G2	Mutant	Non-Codel	Methylated	Alive	4.4409978947159	Low-IGFBP2
TCGA-HW-7491-01	2078	0	35	Male	G2	Mutant	Codel	Unmethylated	Alive	4.03923151543388	Low-IGFBP2
TCGA-HW-7493-01	2107	0	40	Female	G2	NA	Non-Codel	Methylated	Alive	3.20179081223336	Low-IGFBP2
TCGA-HW-7495-01	1078	0	45	Female	G2	Mutant	Codel	Methylated	Alive	4.87927147911137	Low-IGFBP2
TCGA-HW-8319-01	1209	1	34	Female	G3	Mutant	Non-Codel	Unmethylated	Dead	5.14982053480258	Low-IGFBP2
TCGA-HW-8320-01	1217	0	36	Male	G3	Mutant	Non-Codel	Methylated	Alive	3.02518310889351	Low-IGFBP2
TCGA-HW-8321-01	1294	0	31	Male	G3	Mutant	Non-Codel	Methylated	Alive	4.25254634340206	Low-IGFBP2
TCGA-HW-8322-01	758	0	39	Male	G2	Mutant	Codel	Methylated	Alive	3.89536263488338	Low-IGFBP2
TCGA-HW-A5KJ-01	962	1	68	Male	G3	Mutant	Codel	Methylated	Dead	5.404665560452	Low-IGFBP2
TCGA-HW-A5KK-01	388	1	64	Male	G3	WT	Non-Codel	Methylated	Dead	6.80912313570078	High-IGFBP2
TCGA-HW-A5KL-01	878	0	42	Female	G2	Mutant	Non-Codel	Methylated	Alive	2.18936388353754	Low-IGFBP2
TCGA-HW-A5KM-01	630	0	35	Male	G2	Mutant	Non-Codel	Methylated	Alive	2.78684009996005	Low-IGFBP2
TCGA-IK-7675-01	578	1	43	Male	G2	Mutant	Non-Codel	Methylated	Dead	4.92131477793637	Low-IGFBP2
TCGA-IK-8125-01	1301	0	62	Male	G3	Mutant	Codel	Methylated	Alive	3.55590200401218	Low-IGFBP2
TCGA-KT-A74X-01	438	0	26	Male	G3	Mutant	Codel	Methylated	Alive	4.03481782280589	Low-IGFBP2
TCGA-KT-A7W1-01	438	0	45	Female	G3	WT	Non-Codel	Methylated	Alive	10.4438361497697	High-IGFBP2
TCGA-P5-A5EV-01	7	0	39	Male	G2	Mutant	Non-Codel	Methylated	Alive	3.21891641625545	Low-IGFBP2
TCGA-P5-A5EW-01	204	0	20	Female	G2	Mutant	Non-Codel	Methylated	Alive	2.32512898162379	Low-IGFBP2
TCGA-P5-A5EX-01	243	0	41	Female	G3	Mutant	Codel	Methylated	Alive	7.29948738652865	High-IGFBP2
TCGA-P5-A5EY-01	72	0	21	Male	G2	WT	Non-Codel	Unmethylated	Alive	7.39579234756082	High-IGFBP2
TCGA-P5-A5EZ-01	70	0	39	Male	G3	Mutant	Non-Codel	Methylated	Alive	3.25565792881098	Low-IGFBP2
TCGA-P5-A5F0-01	287	0	33	Male	G2	Mutant	Codel	Methylated	Alive	4.68990646241836	Low-IGFBP2
TCGA-P5-A5F1-01	179	0	30	Male	G2	Mutant	Non-Codel	Unmethylated	Alive	4.66165674440259	Low-IGFBP2
TCGA-P5-A5F2-01	242	0	36	Female	G2	Mutant	Non-Codel	Methylated	Alive	3.39790318994643	Low-IGFBP2
TCGA-P5-A5F4-01	231	0	35	Female	G3	Mutant	Non-Codel	Methylated	Alive	4.91367618299649	Low-IGFBP2
TCGA-P5-A5F6-01	39	0	26	Male	G2	WT	Non-Codel	Unmethylated	Alive	3.94495484509669	Low-IGFBP2
TCGA-P5-A72U-01	7	0	71	Female	G3	WT	Non-Codel	Methylated	Alive	10.2358968581591	High-IGFBP2
TCGA-P5-A72W-01	317	0	35	Male	G3	Mutant	Non-Codel	Unmethylated	Alive	3.10115623999373	Low-IGFBP2
TCGA-P5-A72X-01	403	0	21	Male	G3	Mutant	Non-Codel	Methylated	Alive	4.26240258402707	Low-IGFBP2
TCGA-P5-A72Z-01	354	0	64	Female	G3	Mutant	Codel	Methylated	Alive	2.92429223463677	Low-IGFBP2
TCGA-P5-A730-01	333	0	22	Male	G3	Mutant	Codel	Methylated	Alive	4.67866153121626	Low-IGFBP2
TCGA-P5-A731-01	274	0	59	Female	G2	Mutant	Non-Codel	Methylated	Alive	7.95094226799184	High-IGFBP2
TCGA-P5-A733-01	414	0	52	Female	G2	Mutant	Non-Codel	Methylated	Alive	2.55848809000969	Low-IGFBP2
TCGA-P5-A735-01	292	0	38	Female	G2	Mutant	Non-Codel	Methylated	Alive	2.86612588034555	Low-IGFBP2
TCGA-P5-A736-01	230	0	44	Female	G3	Mutant	Non-Codel	Methylated	Alive	4.07043385638859	Low-IGFBP2
TCGA-P5-A737-01	372	0	47	Male	G2	Mutant	Codel	Methylated	Alive	2.26636087416418	Low-IGFBP2
TCGA-P5-A77W-01	584	0	37	Female	G3	Mutant	Codel	Methylated	Alive	3.08085551346338	Low-IGFBP2
TCGA-P5-A77X-01	105	0	55	Female	G2	Mutant	Codel	Methylated	Alive	2.30770570759036	Low-IGFBP2
TCGA-P5-A780-01	72	0	44	Female	G3	Mutant	Non-Codel	Methylated	Alive	3.78671517492216	Low-IGFBP2
TCGA-P5-A781-01	134	0	34	Female	G3	Mutant	Codel	Methylated	Alive	2.49847249412187	Low-IGFBP2
TCGA-QH-A65R-01	461	0	38	Female	G3	Mutant	Codel	Methylated	Alive	4.40534121436368	Low-IGFBP2
TCGA-QH-A65S-01	77	0	32	Female	G2	Mutant	Non-Codel	Methylated	Alive	3.45431607696795	Low-IGFBP2
TCGA-QH-A65V-01	384	0	43	Female	G2	Mutant	Codel	Methylated	Alive	4.41620525615016	Low-IGFBP2
TCGA-QH-A65X-01	482	0	28	Female	G3	Mutant	Codel	Methylated	Alive	6.07171007438541	Low-IGFBP2
TCGA-QH-A65Z-01	427	0	54	Male	G2	Mutant	Codel	Methylated	Alive	3.22668453561427	Low-IGFBP2
TCGA-QH-A6CS-01	588	0	41	Male	G3	WT	Non-Codel	Unmethylated	Alive	6.25669231786732	Low-IGFBP2
TCGA-QH-A6CU-01	451	0	52	Female	G3	Mutant	Codel	Methylated	Alive	3.22052320149856	Low-IGFBP2
TCGA-QH-A6CV-01	442	0	51	Male	G3	WT	Non-Codel	Unmethylated	Alive	9.00002047898637	High-IGFBP2
TCGA-QH-A6CW-01	414	0	43	Male	G3	Mutant	Non-Codel	Methylated	Alive	4.47965806876144	Low-IGFBP2
TCGA-QH-A6CX-01	372	1	66	Male	G2	WT	Non-Codel	Unmethylated	Dead	8.25762164374389	High-IGFBP2
TCGA-QH-A6CY-01	408	0	38	Male	G3	Mutant	Codel	Methylated	Alive	3.24957139719408	Low-IGFBP2
TCGA-QH-A6CZ-01	279	0	38	Male	G2	Mutant	Codel	Methylated	Alive	3.94776024218303	Low-IGFBP2
TCGA-QH-A6X3-01	313	0	27	Male	G2	Mutant	Non-Codel	Methylated	Alive	3.30319917297173	Low-IGFBP2
TCGA-QH-A6X4-01	442	0	47	Male	G3	Mutant	Codel	Methylated	Alive	2.11473451004493	Low-IGFBP2
TCGA-QH-A6X5-01	497	0	58	Female	G2	Mutant	Codel	Methylated	Alive	3.2220409183919	Low-IGFBP2
TCGA-QH-A6X8-01	509	0	56	Female	G3	Mutant	Codel	Methylated	Alive	3.33928714086697	Low-IGFBP2
TCGA-QH-A6X9-01	58	0	73	Female	G2	Mutant	Non-Codel	Methylated	Alive	3.17330327315652	Low-IGFBP2
TCGA-QH-A6XA-01	502	0	23	Female	G2	Mutant	Non-Codel	Methylated	Alive	3.28999521761894	Low-IGFBP2
TCGA-QH-A6XC-01	508	0	48	Male	G3	WT	Non-Codel	Methylated	Alive	9.61154539271036	High-IGFBP2
TCGA-QH-A86X-01	337	0	33	Male	G2	Mutant	Codel	Methylated	Alive	4.84499213086841	Low-IGFBP2
TCGA-QH-A870-01	395	0	38	Female	G3	Mutant	Non-Codel	Methylated	Alive	2.00392990594252	Low-IGFBP2
TCGA-R8-A6MK-01	2702	0	40	Male	G2	Mutant	Codel	Methylated	Alive	2.65325536917935	Low-IGFBP2
TCGA-R8-A6ML-01	2860	0	52	Male	G3	Mutant	Codel	Methylated	Alive	3.70943050795372	Low-IGFBP2
TCGA-R8-A6MO-01	993	0	53	Female	G2	Mutant	Codel	Methylated	Alive	4.09772393938398	Low-IGFBP2
TCGA-R8-A73M-01	1806	0	48	Female	G2	Mutant	Codel	Methylated	Alive	3.93747563977012	Low-IGFBP2
TCGA-RY-A83X-01	939	0	46	Female	G2	Mutant	Codel	Methylated	Alive	4.68596552742591	Low-IGFBP2
TCGA-RY-A83Y-01	166	0	45	Male	G2	Mutant	Codel	Methylated	Alive	4.15711900574254	Low-IGFBP2
TCGA-RY-A83Z-01	301	0	54	Female	G3	Mutant	Non-Codel	Methylated	Alive	5.49279996516684	Low-IGFBP2
TCGA-RY-A840-01	854	0	47	Male	G3	Mutant	Codel	Methylated	Alive	2.7951385743851	Low-IGFBP2
TCGA-RY-A843-01	63	0	30	Male	G3	Mutant	Non-Codel	Methylated	Alive	4.00094633730358	Low-IGFBP2
TCGA-RY-A845-01	596	0	40	Female	G2	Mutant	Non-Codel	Methylated	Alive	3.33640362976821	Low-IGFBP2
TCGA-RY-A847-01	933	0	45	Male	G2	Mutant	Codel	Methylated	Alive	3.64968821361216	Low-IGFBP2
TCGA-S9-A6TS-01	1891	1	48	Female	G3	Mutant	Non-Codel	Methylated	Dead	4.24042070444452	Low-IGFBP2
TCGA-S9-A6TU-01	2650	0	38	Male	G2	Mutant	Non-Codel	Methylated	Alive	3.61833495601071	Low-IGFBP2
TCGA-S9-A6TV-01	571	0	50	Male	G3	Mutant	Non-Codel	Methylated	Alive	7.01251718240773	High-IGFBP2
TCGA-S9-A6TW-01	1250	0	40	Male	G3	Mutant	Codel	Methylated	Alive	6.53949322059115	High-IGFBP2
TCGA-S9-A6TX-01	1245	0	46	Male	G3	Mutant	Codel	Methylated	Alive	4.27131429581263	Low-IGFBP2
TCGA-S9-A6TY-01	1076	0	50	Male	G2	Mutant	Codel	Methylated	Alive	3.38415211038798	Low-IGFBP2
TCGA-S9-A6TZ-01	1120	0	39	Female	G2	Mutant	Non-Codel	Methylated	Alive	4.58202825599812	Low-IGFBP2
TCGA-S9-A6U0-01	742	1	46	Male	G3	WT	Non-Codel	Methylated	Dead	9.71142188599861	High-IGFBP2
TCGA-S9-A6U1-01	785	0	22	Female	G3	Mutant	Non-Codel	Methylated	Alive	2.80344509121736	Low-IGFBP2
TCGA-S9-A6U2-01	908	0	48	Female	G2	Mutant	Codel	Methylated	Alive	3.76984165007216	Low-IGFBP2
TCGA-S9-A6U5-01	992	0	33	Male	G2	Mutant	Codel	Methylated	Alive	3.92131113004859	Low-IGFBP2
TCGA-S9-A6U6-01	1069	0	28	Male	G3	Mutant	Non-Codel	Methylated	Alive	3.58630857403672	Low-IGFBP2
TCGA-S9-A6U8-01	2988	1	24	Male	G2	Mutant	Non-Codel	Methylated	Dead	3.00196463418818	Low-IGFBP2
TCGA-S9-A6U9-01	2918	0	36	Male	G3	Mutant	Non-Codel	Methylated	Alive	5.14243515730331	Low-IGFBP2
TCGA-S9-A6UA-01	178	1	66	Male	G3	WT	Non-Codel	Methylated	Dead	6.95755453442306	High-IGFBP2
TCGA-S9-A6UB-01	3761	0	52	Male	G2	Mutant	Codel	Methylated	Alive	3.06886955474568	Low-IGFBP2
TCGA-S9-A6WD-01	2289	0	58	Male	G3	Mutant	Codel	Methylated	Alive	3.0654348835302	Low-IGFBP2
TCGA-S9-A6WE-01	4113	0	34	Male	G2	Mutant	Codel	Methylated	Alive	5.41042655918875	Low-IGFBP2
TCGA-S9-A6WG-01	2602	0	31	Male	G3	Mutant	Non-Codel	Methylated	Alive	6.87801792473529	High-IGFBP2
TCGA-S9-A6WH-01	1173	0	73	Female	G2	Mutant	Codel	Methylated	Alive	4.69163676614221	Low-IGFBP2
TCGA-S9-A6WI-01	2585	0	56	Female	G2	Mutant	Non-Codel	Methylated	Alive	5.19503104942033	Low-IGFBP2
TCGA-S9-A6WL-01	946	0	52	Male	G3	Mutant	Codel	Methylated	Alive	6.32244085721579	High-IGFBP2
TCGA-S9-A6WM-01	604	0	59	Female	G3	WT	Non-Codel	Unmethylated	Alive	9.73868962813255	High-IGFBP2
TCGA-S9-A6WN-01	805	0	38	Female	G3	Mutant	Codel	Methylated	Alive	4.38000758554475	Low-IGFBP2
TCGA-S9-A6WO-01	566	0	29	Male	G2	Mutant	Non-Codel	Methylated	Alive	2.63016198863663	Low-IGFBP2
TCGA-S9-A6WP-01	567	0	42	Male	G3	Mutant	Codel	Methylated	Alive	3.77197316103759	Low-IGFBP2
TCGA-S9-A7IQ-01	1099	0	45	Female	G2	Mutant	Codel	Methylated	Alive	5.2551786753868	Low-IGFBP2
TCGA-S9-A7IS-01	241	1	33	Female	G3	Mutant	Non-Codel	Methylated	Dead	8.34803438151547	High-IGFBP2
TCGA-S9-A7IX-01	819	1	57	Male	G3	WT	Non-Codel	Unmethylated	Dead	8.14669965651483	High-IGFBP2
TCGA-S9-A7IY-01	715	0	39	Male	G3	Mutant	Codel	Methylated	Alive	3.14905509578914	Low-IGFBP2
TCGA-S9-A7IZ-01	608	0	48	Female	G3	Mutant	Non-Codel	Methylated	Alive	3.41429575845239	Low-IGFBP2
TCGA-S9-A7J0-01	609	0	30	Female	G3	Mutant	Non-Codel	Methylated	Alive	6.76413437531806	High-IGFBP2
TCGA-S9-A7J1-01	249	0	43	Male	G2	Mutant	Codel	Methylated	Alive	3.41828361616835	Low-IGFBP2
TCGA-S9-A7J2-01	62	0	25	Male	G3	Mutant	Codel	Methylated	Alive	4.37229764641464	Low-IGFBP2
TCGA-S9-A7J3-01	629	0	52	Female	G3	Mutant	Codel	Methylated	Alive	3.77095371169212	Low-IGFBP2
TCGA-S9-A7QW-01	458	0	54	Female	G3	Mutant	Non-Codel	Methylated	Alive	2.97652940834799	Low-IGFBP2
TCGA-S9-A7QX-01	564	0	36	Female	G3	Mutant	Non-Codel	Methylated	Alive	4.19386615359906	Low-IGFBP2
TCGA-S9-A7QY-01	863	0	35	Female	G2	Mutant	Codel	Methylated	Alive	2.63251008376602	Low-IGFBP2
TCGA-S9-A7QZ-01	826	0	41	Male	G2	Mutant	Codel	Methylated	Alive	3.26013523708542	Low-IGFBP2
TCGA-S9-A7R1-01	5166	1	35	Male	G2	Mutant	Codel	Methylated	Dead	4.42697796819923	Low-IGFBP2
TCGA-S9-A7R2-01	316	1	69	Male	G3	WT	Non-Codel	Unmethylated	Dead	6.48430470353721	High-IGFBP2
TCGA-S9-A7R3-01	3013	0	28	Female	G2	Mutant	Non-Codel	Methylated	Alive	3.29583201237898	Low-IGFBP2
TCGA-S9-A7R4-01	914	0	46	Male	G3	Mutant	Non-Codel	Methylated	Alive	4.72962818398368	Low-IGFBP2
TCGA-S9-A7R7-01	3000	0	27	Male	G2	Mutant	Non-Codel	Methylated	Alive	6.29716356239105	Low-IGFBP2
TCGA-S9-A7R8-01	961	1	44	Female	G3	Mutant	Non-Codel	Methylated	Dead	4.31040938444289	Low-IGFBP2
TCGA-S9-A89V-01	569	0	70	Male	G3	WT	Non-Codel	Methylated	Alive	4.72529804921235	Low-IGFBP2
TCGA-S9-A89Z-01	623	0	40	Male	G3	Mutant	Non-Codel	Methylated	Alive	6.43645436805312	High-IGFBP2
TCGA-TM-A7C3-01	1666	1	43	Female	G3	WT	Non-Codel	Methylated	Dead	9.2446801630592	High-IGFBP2
TCGA-TM-A7C4-01	1470	0	39	Female	G2	Mutant	Non-Codel	Methylated	Alive	4.14334126911069	Low-IGFBP2
TCGA-TM-A7C5-01	1500	0	30	Male	G2	Mutant	Codel	Methylated	Alive	2.86811064182297	Low-IGFBP2
TCGA-TM-A7CA-01	1058	0	44	Male	G2	Mutant	Non-Codel	Methylated	Alive	2.4622754215326	Low-IGFBP2
TCGA-TM-A7CF-01	1989	0	41	Female	G2	Mutant	Non-Codel	Methylated	Alive	3.70943050795372	Low-IGFBP2
TCGA-TM-A84B-01	758	1	40	Male	G3	WT	Non-Codel	Unmethylated	Dead	8.53748794079683	High-IGFBP2
TCGA-TM-A84C-01	492	1	32	Male	G2	WT	Non-Codel	Unmethylated	Dead	5.90665159740492	Low-IGFBP2
TCGA-TM-A84F-01	1796	0	48	Male	G3	Mutant	Non-Codel	Methylated	Alive	2.99654003651691	Low-IGFBP2
TCGA-TM-A84G-01	1236	0	54	Female	G3	Mutant	Codel	Methylated	Alive	4.32199695720245	Low-IGFBP2
TCGA-TM-A84H-01	926	0	44	Female	G3	Mutant	Non-Codel	Methylated	Alive	2.26335154198192	Low-IGFBP2
TCGA-TM-A84I-01	854	0	30	Male	G3	Mutant	Non-Codel	Methylated	Alive	4.89096201110955	Low-IGFBP2
TCGA-TM-A84J-01	735	0	63	Male	G3	WT	Non-Codel	Unmethylated	Alive	8.83546163221623	High-IGFBP2
TCGA-TM-A84L-01	1242	1	31	Male	G2	Mutant	Non-Codel	Methylated	Dead	3.19706778049492	Low-IGFBP2
TCGA-TM-A84M-01	754	0	40	Male	G3	Mutant	Codel	Methylated	Alive	2.30483356493752	Low-IGFBP2
TCGA-TM-A84O-01	1011	1	61	Female	G3	Mutant	Codel	Methylated	Dead	2.79308459334215	Low-IGFBP2
TCGA-TM-A84Q-01	772	0	31	Male	G2	Mutant	Non-Codel	Methylated	Alive	3.74428304582233	Low-IGFBP2
TCGA-TM-A84R-01	566	0	46	Male	G2	Mutant	Codel	Methylated	Alive	4.47316354356087	Low-IGFBP2
TCGA-TM-A84S-01	454	0	36	Male	G3	Mutant	Codel	Methylated	Alive	2.40352914397716	Low-IGFBP2
TCGA-TM-A84T-01	724	0	19	Male	G2	Mutant	Non-Codel	Methylated	Alive	3.14586137375862	Low-IGFBP2
TCGA-TQ-A7RF-01	650	0	27	Female	G3	Mutant	Non-Codel	Unmethylated	Alive	3.3576843338529	Low-IGFBP2
TCGA-TQ-A7RG-01	599	0	36	Male	G2	Mutant	Codel	Methylated	Alive	3.61245715697388	Low-IGFBP2
TCGA-TQ-A7RH-01	486	0	39	Male	G2	Mutant	Non-Codel	Methylated	Alive	3.97190219267166	Low-IGFBP2
TCGA-TQ-A7RI-01	62	0	37	Female	G2	Mutant	Codel	Methylated	Alive	3.32208559454448	Low-IGFBP2
TCGA-TQ-A7RJ-01	1229	0	25	Female	G2	Mutant	Non-Codel	Methylated	Alive	3.1556227886656	Low-IGFBP2
TCGA-TQ-A7RK-01	1341	0	29	Male	G2	Mutant	Non-Codel	Methylated	Alive	3.47132005093165	Low-IGFBP2
TCGA-TQ-A7RM-01	1116	0	41	Female	G3	Mutant	Non-Codel	Methylated	Alive	4.71596594153259	Low-IGFBP2
TCGA-TQ-A7RN-01	1026	0	32	Male	G2	Mutant	Codel	Methylated	Alive	3.05848087334225	Low-IGFBP2
TCGA-TQ-A7RO-01	949	0	29	Male	G2	Mutant	Codel	Methylated	Alive	6.02571556597849	Low-IGFBP2
TCGA-TQ-A7RP-01	914	0	66	Male	G2	WT	Non-Codel	Methylated	Alive	6.02768488900669	Low-IGFBP2
TCGA-TQ-A7RQ-01	795	0	38	Female	G2	Mutant	Codel	Methylated	Alive	4.06704838710882	Low-IGFBP2
TCGA-TQ-A7RR-01	787	0	38	Male	G2	Mutant	Non-Codel	Unmethylated	Alive	3.28846911434336	Low-IGFBP2
TCGA-TQ-A7RU-01	1032	0	51	Male	G2	Mutant	Codel	Methylated	Alive	5.13553665490512	Low-IGFBP2
TCGA-TQ-A7RV-01	1868	0	27	Male	G2	Mutant	Non-Codel	Methylated	Alive	3.66119620918613	Low-IGFBP2
TCGA-TQ-A7RW-01	821	1	32	Male	G2	Mutant	Non-Codel	Methylated	Dead	2.97836277237055	Low-IGFBP2
TCGA-TQ-A8XE-01	954	1	42	Female	G2	Mutant	Non-Codel	Methylated	Dead	3.76141072641327	Low-IGFBP2
TCGA-VM-A8C8-01	1397	0	50	Female	G2	Mutant	Non-Codel	Unmethylated	Alive	2.5213091633436	Low-IGFBP2
TCGA-VM-A8C9-01	1314	0	37	Female	G2	WT	Non-Codel	Unmethylated	Alive	4.90497567749517	Low-IGFBP2
TCGA-VM-A8CA-01	411	0	54	Male	G2	Mutant	Non-Codel	Methylated	Alive	6.45553299584507	High-IGFBP2
TCGA-VM-A8CB-01	3	0	33	Male	G3	Mutant	Codel	Methylated	Alive	3.62890195710514	Low-IGFBP2
TCGA-VM-A8CD-01	240	1	58	Male	G3	WT	Non-Codel	Unmethylated	Dead	8.02853576189771	High-IGFBP2
TCGA-VM-A8CE-01	1191	0	25	Male	G2	Mutant	Codel	Methylated	Alive	3.0654348835302	Low-IGFBP2
TCGA-VM-A8CF-01	609	0	44	Female	G3	Mutant	Non-Codel	Methylated	Alive	3.50985661948959	Low-IGFBP2
TCGA-VM-A8CH-01	714	0	24	Female	G2	Mutant	Non-Codel	Unmethylated	Alive	4.23047813777654	Low-IGFBP2
TCGA-VV-A829-01	1127	0	44	Male	G3	Mutant	Codel	Methylated	Alive	5.66844879504127	Low-IGFBP2
TCGA-VV-A86M-01	487	0	36	Female	G3	Mutant	Non-Codel	Methylated	Alive	4.69548218449111	Low-IGFBP2
TCGA-VW-A7QS-01	706	0	35	Female	G3	Mutant	Codel	Methylated	Alive	6.9734265077008	High-IGFBP2
TCGA-VW-A8FI-01	245	1	66	Male	G3	WT	Non-Codel	Unmethylated	Dead	9.33823060523257	High-IGFBP2
TCGA-W9-A837-01	1553	0	47	Male	G2	Mutant	Codel	Methylated	Alive	3.34920402356395	Low-IGFBP2
TCGA-WH-A86K-01	405	0	65	Male	G2	Mutant	Non-Codel	Methylated	Alive	4.08078145695062	Low-IGFBP2
TCGA-WY-A858-01	1337	0	32	Female	G3	Mutant	Non-Codel	Methylated	Alive	4.62469751507866	Low-IGFBP2
TCGA-WY-A859-01	1213	0	34	Female	G2	Mutant	Non-Codel	Methylated	Alive	4.99961607596075	Low-IGFBP2
TCGA-WY-A85A-01	1320	0	20	Male	G2	Mutant	Non-Codel	Methylated	Alive	3.03229057592326	Low-IGFBP2
TCGA-WY-A85B-01	1393	0	24	Male	G2	Mutant	Non-Codel	Methylated	Alive	3.39935147399893	Low-IGFBP2
TCGA-WY-A85C-01	1426	0	36	Male	G2	Mutant	Non-Codel	Methylated	Alive	3.87289487033913	Low-IGFBP2
TCGA-WY-A85D-01	1147	0	60	Male	G2	Mutant	Non-Codel	Unmethylated	Alive	3.75289114070937	Low-IGFBP2
TCGA-WY-A85E-01	633	0	48	Female	G2	Mutant	Non-Codel	Methylated	Alive	3.70610602796475	Low-IGFBP2
